# Supplementary material for: 1-Methane­sulfonyl-1H-1,2,3-benzotriazole
Source: Acta Crystallogr Sect E Struct Rep Online. 2010 Oct 20;66(Pt 11):o2840. doi: 10.1107/S1600536810040778 (PMC3009158; doi:10.1107/S1600536810040778)
Supplement: Supplementary file 1 [file e-66-o2840-sup1.cif]

##############################################################################
###                                                                        ###
###        Electronic paper (Acta Crystallographica Section E)             ###
###                                                                        ###
##############################################################################
#                                                                            #
# This CIF contains the data in a paper accepted for publication in Acta     #
# Crystallographica Section E. It conforms to the requirements of Notes      #
# for Authors for Section E, and has been peer reviewed under the auspices   #
# of the IUCr Commission on Journals.                                        #
#                                                                            #
# Full details of the Crystallographic Information File format               #
# are given in the paper "The Crystallographic Information File (CIF):       #
# a New Standard Archive File for Crystallography" by S. R. Hall, F. H.      #
# Allen and I. D. Brown [Acta Cryst. (1991), A47, 655-685].                  #
#                                                                            #
# The current version of the core CIF dictionary is obtainable from          #
# ftp://ftp.iucr.org/pub/cif_core.dic. The current version number is 2.4.    #
#                                                                            #
# Software is freely available for graphical display of the structure(s) in  #
# this CIF.  For information consult the CIF home page http://www.iucr.org/  #
# cif/home.html                                                              #
#                                                                            #
# This file may be used for bona fide research purposes within the           #
# scientific community so long as proper attribution is given to the journal # 
# article from which it was obtained.                                        #
#                                                                            #
##############################################################################
                                             
data_I
_audit_creation_method     SHELXL-97
_chemical_name_systematic
;
1-Methanesulfonyl-1<i>H</i>-1,2,3-benzotriazole
;
_chemical_name_common     ?
_chemical_formula_moiety     'C7 H7 N3 O2 S'
_chemical_formula_sum     'C7 H7 N3 O2 S'
_chemical_formula_iupac     'C7 H7 N3 O2 S'
_chemical_formula_weight     197.22
_chemical_melting_point     ?
_symmetry_cell_setting     monoclinic
_symmetry_space_group_name_H-M     'P 21/c'
_symmetry_space_group_name_Hall     '-P 2ybc'
loop_
    _symmetry_equiv_pos_as_xyz
    'x, y, z'
    '-x, y+1/2, -z+1/2'
    '-x, -y, -z'
    'x, -y-1/2, z-1/2'
_cell_length_a     9.3685(3)
_cell_length_b     7.0627(2)
_cell_length_c     12.4994(3)
_cell_angle_alpha     90.00
_cell_angle_beta     92.984(2)
_cell_angle_gamma     90.00
_cell_volume     825.93(4)
_cell_formula_units_Z     4
_cell_measurement_reflns_used     2027
_cell_measurement_theta_min     1.00
_cell_measurement_theta_max     27.48
_cell_measurement_temperature     150(2)
_exptl_crystal_description     block
_exptl_crystal_colour     colourless
_exptl_crystal_size_max     0.50
_exptl_crystal_size_mid     0.30
_exptl_crystal_size_min     0.25
_exptl_crystal_density_diffrn     1.586
_exptl_crystal_density_meas     ?
_exptl_crystal_density_method     'not measured'
_exptl_crystal_F_000     408
_exptl_absorpt_coefficient_mu     0.359
_exptl_absorpt_correction_type     none
_diffrn_ambient_temperature     150(2)
_diffrn_radiation_type     MoK\a
_diffrn_radiation_wavelength     0.71073
_diffrn_radiation_source     'fine-focus sealed tube'
_diffrn_radiation_monochromator     'horizontally mounted graphite crystal'
_diffrn_measurement_device_type     'Nonius KappaCCD'
_diffrn_measurement_method     '\w and \p scans to fill the Ewald sphere'
_diffrn_detector_area_resol_mean     9.091
_diffrn_reflns_number     14989
_diffrn_reflns_av_R_equivalents     0.023
_diffrn_reflns_av_sigmaI/netI     0.0190
_diffrn_reflns_theta_min     2.18
_diffrn_reflns_theta_max     27.48
_diffrn_reflns_theta_full     27.48
_diffrn_measured_fraction_theta_max     0.999
_diffrn_measured_fraction_theta_full     0.999
_diffrn_reflns_limit_h_min     -12
_diffrn_reflns_limit_h_max     12
_diffrn_reflns_limit_k_min     -9
_diffrn_reflns_limit_k_max     9
_diffrn_reflns_limit_l_min     -16
_diffrn_reflns_limit_l_max     16
_diffrn_standards_number     0
_refine_special_details
;
Refinement of <i>F</i>^2^ against all diffractions. The weighted <i>R</i>-factor
<i>wR</i> and goodness of fit <i>S</i> are based on <i>F</i>^2^, conventional
<i>R</i>-factors <i>R</i> are based on <i>F</i>, with <i>F</i> set to zero for
negative <i>F</i>^2^. The threshold expression of <i>F</i>^2^ >
2\s(<i>F</i>^2^) is used only for calculating <i>R</i>-factors(gt) <i>etc</i>.
and is not relevant to the choice of reflections for refinement.
<i>R</i>-factors based on <i>F</i>^2^ are statistically about twice as large
as those based on <i>F</i>, and <i>R</i>- factors based on all data will be
even larger.
;
_reflns_number_total     1886
_reflns_number_gt     1674
_reflns_threshold_expression     I>2sigma(I)
_refine_ls_structure_factor_coef     Fsqd
_refine_ls_matrix_type     full
_refine_ls_R_factor_all     0.0350
_refine_ls_R_factor_gt     0.0300
_refine_ls_wR_factor_gt     0.0792
_refine_ls_wR_factor_ref     0.0822
_refine_ls_goodness_of_fit_ref     1.085
_refine_ls_restrained_S_all     1.085
_refine_ls_number_reflns     1886
_refine_ls_number_parameters     119
_refine_ls_number_restraints     0
_refine_ls_hydrogen_treatment     constr
_refine_ls_weighting_scheme     calc
_refine_ls_weighting_details
         'calc w=1/[\s^2^(Fo^2^)+(0.0431P)^2^+0.2983P] where P=(Fo^2^+2Fc^2^)/3'
_atom_sites_solution_hydrogens     geom
_atom_sites_solution_primary     direct
_atom_sites_solution_secondary     difmap
_refine_ls_shift/su_max     0.000
_refine_ls_shift/su_mean     0.000
_refine_diff_density_max     0.289
_refine_diff_density_min     -0.420
_refine_ls_extinction_method     none
_refine_ls_extinction_coef     ?
loop_
    _atom_type_symbol
    _atom_type_description
    _atom_type_scat_dispersion_real
    _atom_type_scat_dispersion_imag
    _atom_type_scat_source
    'C' 'C' 0.0033 0.0016
                         'International Tables Vol C Tables 4.2.6.8 and 6.1.1.4'
    'H' 'H' 0.0000 0.0000
                         'International Tables Vol C Tables 4.2.6.8 and 6.1.1.4'
    'N' 'N' 0.0061 0.0033
                         'International Tables Vol C Tables 4.2.6.8 and 6.1.1.4'
    'O' 'O' 0.0106 0.0060
                         'International Tables Vol C Tables 4.2.6.8 and 6.1.1.4'
    'S' 'S' 0.1246 0.1234
                         'International Tables Vol C Tables 4.2.6.8 and 6.1.1.4'
_computing_data_collection     'COLLECT (Nonius, 2000)'
_computing_cell_refinement     'SCALEPACK (Otwinowski & Minor, 1997)'
_computing_data_reduction     'DENZO and SCALEPACK (Otwinowski & Minor, 1997)'
_computing_structure_solution     'SIR97 (Altomare <i>et al.</i>, 1999)'
_computing_structure_refinement     'SHELXL97 (Sheldrick, 2008)'
_computing_molecular_graphics     'PLATON (Spek, 2009)'
_computing_publication_material     'PLATON (Spek, 2009)'
loop_
    _atom_site_type_symbol
    _atom_site_label
    _atom_site_fract_x
    _atom_site_fract_y
    _atom_site_fract_z
    _atom_site_U_iso_or_equiv
    _atom_site_adp_type
    _atom_site_calc_flag
    _atom_site_refinement_flags
    _atom_site_occupancy
    _atom_site_disorder_assembly
    _atom_site_disorder_group
    S S 0.39056(3) 0.07483(5) 0.36695(2) 0.02263(12) Uani d . 1 . .
    O O1 0.32920(11) -0.04099(16) 0.44586(8) 0.0318(3) Uani d . 1 . .
    O O2 0.51042(11) 0.01011(18) 0.31253(8) 0.0337(3) Uani d . 1 . .
    N N1 0.25880(13) 0.10614(17) 0.27080(9) 0.0236(3) Uani d . 1 . .
    N N2 0.29032(13) 0.10541(18) 0.16344(9) 0.0274(3) Uani d . 1 . .
    N N3 0.17185(13) 0.11648(19) 0.10673(9) 0.0289(3) Uani d . 1 . .
    C C3A 0.05897(15) 0.1243(2) 0.17395(11) 0.0233(3) Uani d . 1 . .
    C C4 -0.08866(16) 0.1336(2) 0.14889(12) 0.0290(3) Uani d . 1 . .
    H H4 -0.1253 0.1381 0.0784 0.035 Uiso calc R 1 . .
    C C5 -0.17615(16) 0.1359(2) 0.23349(12) 0.0295(3) Uani d . 1 . .
    H H5 -0.2746 0.1413 0.2200 0.035 Uiso calc R 1 . .
    C C6 -0.12050(16) 0.1302(2) 0.34029(12) 0.0290(3) Uani d . 1 . .
    H H6 -0.1837 0.1318 0.3953 0.035 Uiso calc R 1 . .
    C C7 0.02458(16) 0.1222(2) 0.36641(11) 0.0273(3) Uani d . 1 . .
    H H7 0.0611 0.1199 0.4370 0.033 Uiso calc R 1 . .
    C C7A 0.11237(14) 0.11801(19) 0.27980(11) 0.0218(3) Uani d . 1 . .
    C C8 0.41970(16) 0.3025(2) 0.41766(11) 0.0277(3) Uani d . 1 . .
    H H8A 0.4901 0.2977 0.4762 0.042 Uiso calc R 1 . .
    H H8B 0.3319 0.3521 0.4424 0.042 Uiso calc R 1 . .
    H H8C 0.4531 0.3828 0.3623 0.042 Uiso calc R 1 . .
loop_
    _atom_site_aniso_label
    _atom_site_aniso_U_11
    _atom_site_aniso_U_22
    _atom_site_aniso_U_33
    _atom_site_aniso_U_12
    _atom_site_aniso_U_13
    _atom_site_aniso_U_23
    S 0.02097(19) 0.0276(2) 0.01921(18) 0.00087(12) 0.00002(12) 0.00117(12)
    O1 0.0327(6) 0.0361(6) 0.0263(5) -0.0063(5) -0.0026(4) 0.0100(4)
    O2 0.0245(5) 0.0461(7) 0.0306(5) 0.0088(5) 0.0010(4) -0.0071(5)
    N1 0.0209(6) 0.0317(6) 0.0183(5) 0.0002(5) 0.0016(4) 0.0007(4)
    N2 0.0275(6) 0.0369(7) 0.0180(5) -0.0017(5) 0.0030(4) 0.0007(5)
    N3 0.0264(6) 0.0402(7) 0.0201(6) -0.0023(5) 0.0002(5) 0.0017(5)
    C3A 0.0252(7) 0.0222(7) 0.0223(6) -0.0016(5) -0.0002(5) 0.0008(5)
    C4 0.0266(7) 0.0293(7) 0.0304(7) -0.0015(6) -0.0052(6) 0.0009(6)
    C5 0.0220(7) 0.0251(7) 0.0413(8) -0.0012(6) 0.0005(6) 0.0008(6)
    C6 0.0263(7) 0.0262(7) 0.0352(8) 0.0000(6) 0.0100(6) 0.0008(6)
    C7 0.0290(7) 0.0294(7) 0.0238(7) 0.0010(6) 0.0038(5) 0.0010(6)
    C7A 0.0212(6) 0.0217(6) 0.0225(6) 0.0001(5) 0.0005(5) 0.0006(5)
    C8 0.0301(7) 0.0290(7) 0.0239(6) -0.0017(6) 0.0001(5) -0.0003(6)
_geom_special_details
;
All e.s.d.'s (except the e.s.d. in the dihedral angle between two least-squares
planes) are estimated using the full covariance matrix. The cell e.s.d.'s are
taken into account individually in the estimation of e.s.d.'s in distances,
angles and torsion angles; correlations between e.s.d.'s in cell parameters
are only used when they are defined by crystal symmetry. An approximate
(isotropic) treatment of cell e.s.d.'s is used for estimating e.s.d.'s
involving least-squares planes.
;
loop_
    _geom_bond_atom_site_label_1
    _geom_bond_atom_site_label_2
    _geom_bond_site_symmetry_2
    _geom_bond_distance
    _geom_bond_publ_flag
    S O2 . 1.4185(10) ?
    S O1 . 1.4254(11) ?
    S N1 . 1.6919(12) ?
    S C8 . 1.7444(15) ?
    N1 C7A . 1.3848(17) ?
    N1 N2 . 1.3890(16) ?
    N2 N3 . 1.2878(17) ?
    N3 C3A . 1.3856(18) ?
    C3A C7A . 1.3905(18) ?
    C3A C4 . 1.4037(19) ?
    C4 C5 . 1.371(2) ?
    C4 H4 . 0.9300 ?
    C5 C6 . 1.408(2) ?
    C5 H5 . 0.9300 ?
    C6 C7 . 1.382(2) ?
    C6 H6 . 0.9300 ?
    C7 C7A . 1.3936(19) ?
    C7 H7 . 0.9300 ?
    C8 H8A . 0.9600 ?
    C8 H8B . 0.9600 ?
    C8 H8C . 0.9600 ?
loop_
    _geom_angle_atom_site_label_1
    _geom_angle_atom_site_label_2
    _geom_angle_atom_site_label_3
    _geom_angle_site_symmetry_1
    _geom_angle_site_symmetry_3
    _geom_angle
    _geom_angle_publ_flag
    O2 S O1 . . 120.31(7) ?
    O2 S N1 . . 105.55(6) ?
    O1 S N1 . . 105.13(6) ?
    O2 S C8 . . 111.01(7) ?
    O1 S C8 . . 109.79(7) ?
    N1 S C8 . . 103.43(6) ?
    C7A N1 N2 . . 109.87(11) ?
    C7A N1 S . . 129.75(9) ?
    N2 N1 S . . 120.12(9) ?
    N3 N2 N1 . . 108.12(11) ?
    N2 N3 C3A . . 109.37(11) ?
    N3 C3A C7A . . 109.12(12) ?
    N3 C3A C4 . . 129.85(13) ?
    C7A C3A C4 . . 121.02(13) ?
    C5 C4 C3A . . 116.74(13) ?
    C5 C4 H4 . . 121.6 ?
    C3A C4 H4 . . 121.6 ?
    C4 C5 C6 . . 121.60(14) ?
    C4 C5 H5 . . 119.2 ?
    C6 C5 H5 . . 119.2 ?
    C7 C6 C5 . . 122.41(14) ?
    C7 C6 H6 . . 118.8 ?
    C5 C6 H6 . . 118.8 ?
    C6 C7 C7A . . 115.48(13) ?
    C6 C7 H7 . . 122.3 ?
    C7A C7 H7 . . 122.3 ?
    N1 C7A C3A . . 103.50(11) ?
    N1 C7A C7 . . 133.75(13) ?
    C3A C7A C7 . . 122.74(13) ?
    S C8 H8A . . 109.5 ?
    S C8 H8B . . 109.5 ?
    H8A C8 H8B . . 109.5 ?
    S C8 H8C . . 109.5 ?
    H8A C8 H8C . . 109.5 ?
    H8B C8 H8C . . 109.5 ?
loop_
    _geom_hbond_atom_site_label_D
    _geom_hbond_atom_site_label_H
    _geom_hbond_atom_site_label_A
    _geom_hbond_site_symmetry_D
    _geom_hbond_site_symmetry_H
    _geom_hbond_site_symmetry_A
    _geom_hbond_distance_DH
    _geom_hbond_distance_HA
    _geom_hbond_distance_DA
    _geom_hbond_angle_DHA
    _geom_hbond_publ_flag
    C5 H5 O2 . . 1_455 0.93 2.55 3.270(2) 135 yes
    C6 H6 O1 . . 3_556 0.93 2.55 3.451(2) 164 yes
    C8 H8B N3 . . 4_566 0.96 2.61 3.446(2) 145 yes
    C8 H8C O2 . . 2_655 0.96 2.40 3.325(2) 161 yes
data_global
_journal_date_recd_electronic     2010-10-07
_journal_date_accepted     2010-10-11
_journal_name_full     'Acta Crystallographica, Section E'
_journal_year     2010
_journal_volume     66
_journal_issue     11
_journal_page_first     o2840
_journal_page_last     o2840
_journal_paper_category     QO
_journal_coeditor_code     IM2237
_publ_contact_author_name     'Petr Stepnicka'
_publ_contact_author_address
;
Department of Inorganic Chemistry, Faculty of Science,
Charles University in Prague; Hlavova 2030, 12840 Prague 2,
Czech Republic
;
_publ_contact_author_email     'stepnic@natur.cuni.cz'
_publ_contact_author_fax     '+420 221 951 253'
_publ_contact_author_phone     '+420 221 951 260'
_publ_section_title
;
1-Methanesulfonyl-1<i>H</i>-1,2,3-benzotriazole
;
loop_
    _publ_author_name
    _publ_author_address
    '\<St\<epni\<cka, Petr'
;
Department of Inorganic Chemistry, Faculty of Science,
Charles University in Prague; Hlavova 2030, 12840 Prague 2,
Czech Republic
;
    'Sola\<rov\'a, Hana'
;
Department of Inorganic Chemistry, Faculty of Science,
Charles University in Prague; Hlavova 2030, 12840 Prague 2,
Czech Republic
;
    'C\'isa\<rov\'a, Ivana'
;
Department of Inorganic Chemistry, Faculty of Science,
Charles University in Prague; Hlavova 2030, 12840 Prague 2,
Czech Republic
;
