# Supplementary material for: 1-Methane­sulfonyl-1H-1,2,3-benzotriazole
Source: Acta Crystallogr Sect E Struct Rep Online. 2010 Oct 20;66(Pt 11):o2840. doi: 10.1107/S1600536810040778 (PMC3009158; doi:10.1107/S1600536810040778)
Supplement: Supplementary file 2 [file e-66-o2840-Isup2.hkl]

# 
# h,k,l, Fc-squared, Fo-squared, sigma(Fo-squared) and status flag 
# 
data_I
_shelx_title ' hs36, P21/c, 150 K' 
_shelx_refln_list_code          4 
_shelx_F_calc_maximum       99.09 
_exptl_crystal_F_000       408.00 
_reflns_d_resolution_high  0.7701 
 
loop_ 
 _symmetry_equiv_pos_as_xyz 
 'x, y, z' 
 '-x, y+1/2, -z+1/2' 
 '-x, -y, -z' 
 'x, -y-1/2, z-1/2' 
 
_cell_length_a     9.3685 
_cell_length_b     7.0627 
_cell_length_c    12.4994 
_cell_angle_alpha  90.000 
_cell_angle_beta   92.984 
_cell_angle_gamma  90.000 
 
_shelx_F_squared_multiplier     1.000 
 
loop_ 
 _refln_index_h 
 _refln_index_k 
 _refln_index_l 
 _refln_F_squared_calc 
 _refln_F_squared_meas 
 _refln_F_squared_sigma 
 _refln_observed_status 
   1   0   0       16.22       16.05      0.51 o 
   2   0   0      129.25      128.56      2.34 o 
   3   0   0        0.31        0.50      0.33 o 
   4   0   0     1311.40     1282.12     19.37 o 
   5   0   0       74.67      101.01      2.08 o 
   6   0   0       27.95       30.41      1.13 o 
   7   0   0        4.21        5.15      0.81 o 
   8   0   0      196.14      214.25      6.41 o 
   9   0   0      800.75      819.68     19.92 o 
  10   0   0      419.17      447.07     11.44 o 
  11   0   0        8.05        4.15      2.84 o 
  12   0   0       14.16        4.15      3.47 o 
   1   1   0     2074.28     1909.03     16.72 o 
   2   1   0     1929.98     1727.85     15.86 o 
   3   1   0      393.60      379.29      4.26 o 
   4   1   0        3.26        3.26      0.38 o 
   5   1   0      512.57      551.89      6.25 o 
   6   1   0      165.41      175.09      2.52 o 
   7   1   0      107.47      113.65      2.03 o 
   8   1   0      555.92      543.08      8.89 o 
   9   1   0        0.86        1.16      2.41 o 
  10   1   0        5.22        6.64      2.66 o 
  11   1   0       24.79       22.26      2.69 o 
  12   1   0       13.34        9.55      2.50 o 
   0   2   0     4544.22     4366.82     52.12 o 
   1   2   0     1951.97     1859.92     14.52 o 
   2   2   0        1.46        1.20      0.27 o 
   3   2   0      214.64      208.64      4.09 o 
   4   2   0        2.15        0.88      0.40 o 
   5   2   0       71.20       74.48      2.11 o 
   6   2   0      158.93      163.23      2.43 o 
   7   2   0      155.19      155.66      2.62 o 
   8   2   0      199.19      197.54      3.91 o 
   9   2   0      174.20      170.77      7.22 o 
  10   2   0       91.78       89.79      4.40 o 
  11   2   0       25.36       20.39      2.46 o 
   1   3   0     1747.43     1704.17     13.78 o 
   2   3   0      407.89      352.91      3.42 o 
   3   3   0      147.95      134.04      1.57 o 
   4   3   0        0.55        2.84      0.47 o 
   5   3   0      110.88      111.03      2.85 o 
   6   3   0      448.95      467.75      5.85 o 
   7   3   0      543.26      567.47      7.58 o 
   8   3   0      750.31      773.91     12.04 o 
   9   3   0       14.60       13.45      1.49 o 
  10   3   0      170.34      180.71      5.23 o 
  11   3   0      196.80      202.38      7.65 o 
   0   4   0     5894.45     6173.48     70.15 o 
   1   4   0     2865.34     3156.01     24.94 o 
   2   4   0      233.76      235.70      2.52 o 
   3   4   0        0.01        0.70      0.62 o 
   4   4   0      377.01      389.40      3.96 o 
   5   4   0       15.04       13.21      0.75 o 
   6   4   0      260.16      262.94      4.13 o 
   7   4   0      117.08      116.49      5.14 o 
   8   4   0        1.15        2.33      1.24 o 
   9   4   0       79.39       80.73      4.31 o 
  10   4   0        5.23        4.66      1.82 o 
   1   5   0       25.81       27.91      0.91 o 
   2   5   0        9.94       10.04      0.69 o 
   3   5   0      217.70      215.38      2.94 o 
   4   5   0      294.32      290.89      4.01 o 
   5   5   0       81.83       87.44      1.85 o 
   6   5   0       71.20       74.41      1.78 o 
   7   5   0      439.44      459.81      7.00 o 
   8   5   0       40.32       39.23      1.61 o 
   9   5   0       28.67       26.32      2.37 o 
  10   5   0       63.84       54.28      5.12 o 
   0   6   0      326.93      322.51      5.99 o 
   1   6   0       96.96       89.91      1.98 o 
   2   6   0       58.39       57.52      1.77 o 
   3   6   0      289.91      284.04      5.00 o 
   4   6   0      210.25      212.00      4.06 o 
   5   6   0      255.95      266.69      5.88 o 
   6   6   0      158.39      161.21      3.53 o 
   7   6   0       12.67       10.76      1.48 o 
   8   6   0       74.63       76.17      3.73 o 
   9   6   0      101.62      105.55      5.61 o 
   1   7   0      255.30      256.52      4.65 o 
   2   7   0        2.35        2.11      1.59 o 
   3   7   0        4.63        5.26      1.27 o 
   4   7   0       95.14       92.00      2.49 o 
   5   7   0       11.85        8.15      1.40 o 
   6   7   0        0.67        1.92      1.78 o 
   7   7   0       10.94       10.46      2.66 o 
   0   8   0      149.97      121.09      7.28 o 
   1   8   0      606.34      655.92     13.15 o 
   2   8   0        0.47       -0.39      3.07 o 
   3   8   0      135.35      140.97      3.87 o 
   4   8   0       74.05       77.31      3.22 o 
   5   8   0      263.33      269.77      7.36 o 
   1   9   0      161.12      148.68      5.66 o 
   2   9   0       86.42       88.15      5.50 o 
 -12   1   1        2.29       -0.33      2.36 o 
 -11   1   1      224.29      241.87      8.50 o 
 -10   1   1      133.70      134.29      3.95 o 
  -9   1   1        9.12        8.09      0.86 o 
  -8   1   1       11.20        8.91      0.94 o 
  -7   1   1      117.99      118.96      3.65 o 
  -6   1   1      173.07      176.16      2.53 o 
  -5   1   1       17.42        7.37      0.38 o 
  -4   1   1     1531.39     1537.82     15.35 o 
  -3   1   1      766.13      772.78      7.60 o 
  -2   1   1     2943.21     2677.05     23.51 o 
  -1   1   1     9819.66     9114.47    131.18 o 
   0   1   1     2102.64     2005.98     17.53 o 
   1   1   1      341.87      304.48      3.33 o 
   2   1   1      611.06      558.11      5.60 o 
   3   1   1     1285.73     1212.51     11.42 o 
   4   1   1       37.48       55.08      0.94 o 
   5   1   1      130.06      149.52      2.52 o 
   6   1   1      527.36      527.88      6.24 o 
   7   1   1      631.53      658.49      8.74 o 
   8   1   1     1502.52     1481.28     24.78 o 
   9   1   1        1.36        3.74      1.20 o 
  10   1   1       21.89       18.28      1.51 o 
  11   1   1        1.79        3.31      2.01 o 
  12   1   1       48.69       38.66      3.38 o 
 -11   2   1      242.49      241.57      8.48 o 
 -10   2   1       34.81       38.49      2.83 o 
  -9   2   1      246.97      252.68      5.35 o 
  -8   2   1      259.15      277.09      5.05 o 
  -7   2   1      255.05      256.78      4.05 o 
  -6   2   1       12.83        9.22      0.85 o 
  -5   2   1       20.83       15.21      0.57 o 
  -4   2   1      334.61      318.17      3.91 o 
  -3   2   1      261.41      243.74      2.51 o 
  -2   2   1      514.31      467.17      3.94 o 
  -1   2   1     1103.47     1139.63      8.91 o 
   1   2   1     4781.03     4894.40     41.07 o 
   2   2   1       23.61       27.09      0.48 o 
   3   2   1      703.62      704.83      7.00 o 
   4   2   1      377.98      414.45      4.45 o 
   5   2   1       86.06      102.44      1.47 o 
   6   2   1     1149.00     1170.72     12.47 o 
   7   2   1      727.61      748.12     16.66 o 
   8   2   1       50.05       45.30      3.14 o 
   9   2   1      502.50      520.97      9.76 o 
  10   2   1      192.26      195.45      5.60 o 
  11   2   1       24.12       24.82      2.67 o 
 -11   3   1        0.08       -0.47      1.45 o 
 -10   3   1        1.44       -0.75      2.24 o 
  -9   3   1       11.74       11.94      2.16 o 
  -8   3   1       40.12       41.70      1.59 o 
  -7   3   1        2.77        2.46      0.75 o 
  -6   3   1        0.92        2.70      0.52 o 
  -5   3   1      140.51      146.54      1.77 o 
  -4   3   1       17.74       19.80      0.85 o 
  -3   3   1       60.27       51.50      0.78 o 
  -2   3   1        6.27        6.40      1.00 o 
  -1   3   1      921.23      899.28      7.36 o 
   0   3   1     1905.65     1957.80     15.71 o 
   1   3   1      365.77      366.04      3.30 o 
   2   3   1       13.52       16.68      0.59 o 
   3   3   1      110.59      110.00      1.34 o 
   4   3   1      286.06      291.91      3.42 o 
   5   3   1      442.91      457.23      5.25 o 
   6   3   1       29.83       26.11      1.25 o 
   7   3   1       94.27       86.54      1.95 o 
   8   3   1       76.72       70.56      3.00 o 
   9   3   1      193.40      185.37      4.86 o 
  10   3   1       16.76       14.30      2.41 o 
  11   3   1       10.64        5.65      2.35 o 
 -10   4   1       25.93       19.87      2.63 o 
  -9   4   1      221.51      233.92      6.06 o 
  -8   4   1      565.71      601.00     13.96 o 
  -7   4   1      267.31      272.37      4.66 o 
  -6   4   1        1.12        0.44      0.67 o 
  -5   4   1      332.87      332.41      3.94 o 
  -4   4   1      756.31      725.56      7.11 o 
  -3   4   1      972.48      949.11      8.42 o 
  -2   4   1      161.13      157.83      1.83 o 
  -1   4   1      414.32      414.97      3.71 o 
   0   4   1     1082.74     1088.86      9.02 o 
   1   4   1      724.38      722.30      6.60 o 
   2   4   1      412.52      409.88      4.23 o 
   3   4   1      216.14      208.93      2.59 o 
   4   4   1       72.54       69.40      1.39 o 
   5   4   1      128.12      127.34      2.03 o 
   6   4   1      737.54      749.03      9.71 o 
   7   4   1      509.95      516.11      7.65 o 
   8   4   1        2.84        3.98      1.06 o 
   9   4   1      136.99      139.39      4.54 o 
  10   4   1      128.86      124.96      5.60 o 
 -10   5   1       79.03       65.00      4.52 o 
  -9   5   1        8.33        6.74      1.88 o 
  -8   5   1        4.47        4.56      1.25 o 
  -7   5   1      187.89      194.11      3.53 o 
  -6   5   1      274.83      276.83      4.21 o 
  -5   5   1       54.19       49.33      1.81 o 
  -4   5   1      183.41      183.76      3.33 o 
  -3   5   1        2.24        2.66      0.70 o 
  -2   5   1      577.98      549.31      5.55 o 
  -1   5   1     1250.06     1272.46     11.05 o 
   0   5   1       46.39       36.68      0.82 o 
   1   5   1      270.35      274.35      3.02 o 
   2   5   1       16.81       13.08      0.92 o 
   3   5   1      288.35      284.80      3.65 o 
   4   5   1      113.39      107.94      2.06 o 
   5   5   1      739.74      761.21     10.02 o 
   6   5   1       61.44       60.64      2.10 o 
   7   5   1       22.41       19.57      1.83 o 
   8   5   1      440.65      462.53      7.85 o 
   9   5   1        4.42        0.68      2.15 o 
  10   5   1        0.81        0.75      2.14 o 
  -9   6   1        0.17       -1.43      3.34 o 
  -8   6   1       73.21       66.01      3.21 o 
  -7   6   1       77.58       77.44      5.07 o 
  -6   6   1       20.88       16.93      1.32 o 
  -5   6   1       36.74       35.25      1.51 o 
  -4   6   1        6.19        7.00      1.06 o 
  -3   6   1        2.42        3.24      0.94 o 
  -2   6   1      107.65      103.18      2.17 o 
  -1   6   1      572.83      603.90      7.60 o 
   0   6   1     1225.97     1292.23     14.37 o 
   1   6   1      552.97      613.44      8.73 o 
   2   6   1        0.15       -0.18      1.20 o 
   3   6   1       30.30       29.00      2.03 o 
   4   6   1       68.51       67.28      2.02 o 
   5   6   1      169.84      175.90      3.69 o 
   6   6   1        0.15        1.09      1.28 o 
   7   6   1        1.93        0.44      1.40 o 
   8   6   1        0.44       -1.16      2.07 o 
   9   6   1        4.68        3.30      2.79 o 
  -7   7   1       15.64       14.82      3.51 o 
  -6   7   1       75.56       80.54      3.12 o 
  -5   7   1      247.82      262.44      6.01 o 
  -4   7   1       13.70       13.27      1.44 o 
  -3   7   1        4.33        2.95      1.35 o 
  -2   7   1       43.35       49.24      4.77 o 
  -1   7   1      292.75      300.00      7.35 o 
   0   7   1       85.67       86.98      2.25 o 
   1   7   1       51.83       47.75      2.00 o 
   2   7   1       90.21       99.13      2.79 o 
   3   7   1      213.82      227.30      4.64 o 
   4   7   1      328.39      357.97     10.50 o 
   5   7   1        0.20       -0.79      1.47 o 
   6   7   1        0.05        0.37      2.16 o 
   7   7   1      174.18      174.60      5.60 o 
  -5   8   1        1.02        0.72      2.03 o 
  -4   8   1        1.07        1.60      1.71 o 
  -3   8   1      114.19      112.50      3.68 o 
  -2   8   1      112.97      117.99      3.89 o 
  -1   8   1        0.35       -0.47      1.64 o 
   0   8   1       62.43       68.14      3.27 o 
   1   8   1       57.19       59.26      2.57 o 
   2   8   1        5.37        3.66      1.69 o 
   3   8   1       14.58        9.87      1.83 o 
   4   8   1        8.13        5.05      1.82 o 
   5   8   1       24.22       21.48      2.27 o 
  -2   9   1       17.82       16.84      2.90 o 
  -1   9   1        0.03        2.01      2.94 o 
   0   9   1       28.93       26.80      2.91 o 
   1   9   1       41.86       33.67      3.59 o 
   2   9   1       72.20       64.47      4.18 o 
 -12   0   2       38.29       31.84      5.38 o 
 -11   0   2      232.13      246.29     12.14 o 
 -10   0   2       61.21       64.65      4.35 o 
  -9   0   2      286.29      284.90      6.52 o 
  -8   0   2      652.72      682.80     12.12 o 
  -7   0   2     1095.19     1107.66     15.44 o 
  -6   0   2      458.31      426.60      6.39 o 
  -5   0   2      474.24      538.50      8.37 o 
  -4   0   2      358.60      429.27      6.94 o 
  -3   0   2      848.58      716.19     11.72 o 
  -2   0   2     7131.66     6127.00     96.82 o 
  -1   0   2     4359.86     3956.86     47.02 o 
   0   0   2     7508.53     6570.45    208.88 o 
   1   0   2       23.10       29.98      0.71 o 
   2   0   2     6082.38     5656.34     69.78 o 
   3   0   2     9785.42     9177.35    108.63 o 
   4   0   2      363.10      368.58      4.95 o 
   5   0   2      343.39      398.34      6.69 o 
   6   0   2     2065.27     2079.29     29.37 o 
   7   0   2     1063.14     1079.53     17.78 o 
   8   0   2       33.88       28.59      2.21 o 
   9   0   2       76.70       76.09      3.37 o 
  10   0   2        2.76        2.81      2.16 o 
  11   0   2       28.24       30.55      3.98 o 
 -12   1   2       14.64       14.11      2.87 o 
 -11   1   2       84.02       90.59      4.32 o 
 -10   1   2       31.80       29.66      2.28 o 
  -9   1   2       14.12       14.40      0.93 o 
  -8   1   2      418.32      419.83      6.21 o 
  -7   1   2      280.22      280.08      4.04 o 
  -6   1   2       86.95       92.64      1.48 o 
  -5   1   2      254.67      223.15      2.85 o 
  -4   1   2     1555.70     1559.77     15.64 o 
  -3   1   2      364.46      346.65      3.39 o 
  -2   1   2     1451.26     1374.66     12.79 o 
  -1   1   2     1818.36     1699.07     14.63 o 
   0   1   2      459.72      395.88      3.57 o 
   1   1   2      727.21      664.93      6.53 o 
   2   1   2      637.46      611.53      5.81 o 
   3   1   2        0.34        2.12      0.49 o 
   4   1   2      127.14      149.67      1.78 o 
   5   1   2     1203.67     1254.74     12.57 o 
   6   1   2      261.71      251.37      3.18 o 
   7   1   2        0.19       -0.52      0.71 o 
   8   1   2      311.04      284.69      5.53 o 
   9   1   2       44.37       33.78      1.70 o 
  10   1   2       65.67       58.98      2.52 o 
  11   1   2       33.69       37.99      2.78 o 
 -11   2   2       19.21       12.85      2.46 o 
 -10   2   2        3.33        2.24      1.75 o 
  -9   2   2       44.86       37.05      1.72 o 
  -8   2   2      206.95      203.34      3.87 o 
  -7   2   2      183.25      169.87      3.02 o 
  -6   2   2      126.68      119.44      1.96 o 
  -5   2   2      340.10      346.12      3.89 o 
  -4   2   2      487.68      530.84      5.24 o 
  -3   2   2      134.60      173.41      1.68 o 
  -2   2   2        0.75        0.00      0.33 o 
  -1   2   2        7.62       12.78      0.42 o 
   0   2   2      256.32      257.10      2.58 o 
   1   2   2     1265.09     1235.35     12.12 o 
   2   2   2     2187.29     2146.95     19.36 o 
   3   2   2      995.81      986.21     10.53 o 
   4   2   2       60.72       60.36      0.99 o 
   5   2   2      174.82      176.64      2.18 o 
   6   2   2      487.83      490.61      5.84 o 
   7   2   2      135.74      129.97      2.47 o 
   8   2   2        9.90        9.35      2.50 o 
   9   2   2       61.67       61.15      3.15 o 
  10   2   2       34.78       30.23      2.24 o 
  11   2   2       51.06       44.72      2.80 o 
 -11   3   2       28.26       25.20      2.87 o 
 -10   3   2       67.92       64.13      3.50 o 
  -9   3   2      105.95      106.38      3.85 o 
  -8   3   2      769.01      803.54     12.46 o 
  -7   3   2       75.05       71.80      1.77 o 
  -6   3   2      107.83       98.97      1.54 o 
  -5   3   2      437.85      396.75      4.16 o 
  -4   3   2     1471.66     1473.79     13.62 o 
  -3   3   2      151.33      138.23      1.67 o 
  -2   3   2     1624.58     1579.02     12.31 o 
  -1   3   2     2229.12     2189.32     17.46 o 
   0   3   2      156.02      125.89      1.73 o 
   1   3   2       19.22       33.38      1.11 o 
   2   3   2       61.25       53.97      0.87 o 
   3   3   2       74.73       75.20      1.11 o 
   4   3   2        5.55        3.17      0.51 o 
   5   3   2     1394.23     1430.10     14.70 o 
   6   3   2      344.90      332.18      4.32 o 
   7   3   2      100.12       97.84      2.07 o 
   8   3   2      961.27     1008.10     16.48 o 
   9   3   2       49.72       54.36      3.10 o 
  10   3   2      207.42      208.44      7.10 o 
  11   3   2       33.16       29.29      3.50 o 
 -10   4   2        5.33        2.80      2.91 o 
  -9   4   2       35.00       34.16      2.16 o 
  -8   4   2       18.40       16.80      1.36 o 
  -7   4   2        9.94        9.34      2.27 o 
  -6   4   2        0.14        1.70      0.70 o 
  -5   4   2        5.24        4.90      0.63 o 
  -4   4   2      102.84      102.97      1.69 o 
  -3   4   2      452.67      438.93      4.20 o 
  -2   4   2      754.48      738.75      6.67 o 
  -1   4   2      106.26      102.28      2.74 o 
   0   4   2     1391.95     1561.80     13.92 o 
   1   4   2      824.31      884.96      8.28 o 
   2   4   2      107.33      110.10      1.62 o 
   3   4   2       51.83       50.93      0.97 o 
   4   4   2       48.74       51.04      1.04 o 
   5   4   2      209.32      225.33      3.28 o 
   6   4   2      349.90      356.37      5.12 o 
   7   4   2      290.52      286.68      6.97 o 
   8   4   2        1.30        1.86      1.25 o 
   9   4   2        7.80        6.80      1.69 o 
  10   4   2        0.01        0.09      2.11 o 
 -10   5   2       45.20       39.88      2.96 o 
  -9   5   2      184.62      182.78      6.11 o 
  -8   5   2        1.10        0.09      1.70 o 
  -7   5   2      120.94      126.47      3.05 o 
  -6   5   2      207.07      208.42      3.39 o 
  -5   5   2      587.53      622.08      7.87 o 
  -4   5   2      102.72       93.08      1.73 o 
  -3   5   2        0.10       -0.66      0.69 o 
  -2   5   2       78.95       72.87      1.24 o 
  -1   5   2      439.75      446.79      4.42 o 
   0   5   2      281.67      296.15      3.09 o 
   1   5   2        0.04        1.32      0.76 o 
   2   5   2        2.03        1.09      0.64 o 
   3   5   2        2.99        1.12      0.87 o 
   4   5   2      214.24      226.28      3.88 o 
   5   5   2        4.58        3.23      0.99 o 
   6   5   2       87.27       88.02      2.19 o 
   7   5   2        3.16        3.56      1.27 o 
   8   5   2        6.60        6.17      1.63 o 
   9   5   2      423.58      434.27      9.93 o 
  -9   6   2       20.45       17.54      3.42 o 
  -8   6   2       50.89       50.33      3.25 o 
  -7   6   2       87.16       87.85      4.15 o 
  -6   6   2       26.72       25.52      1.32 o 
  -5   6   2       14.12       13.76      1.59 o 
  -4   6   2       73.82       73.35      2.10 o 
  -3   6   2      583.52      604.24      8.20 o 
  -2   6   2      564.32      587.45      8.32 o 
  -1   6   2       61.18       56.24      1.53 o 
   0   6   2        9.81       10.54      1.07 o 
   1   6   2       63.94       62.51      3.74 o 
   2   6   2      135.90      130.55      2.99 o 
   3   6   2       77.18       73.22      1.91 o 
   4   6   2       37.07       32.38      1.65 o 
   5   6   2       23.30       25.75      1.47 o 
   6   6   2      406.39      440.97     11.61 o 
   7   6   2      330.79      352.10      7.09 o 
   8   6   2       17.79       15.42      1.96 o 
  -7   7   2       47.77       35.80      3.20 o 
  -6   7   2       22.62       21.99      2.23 o 
  -5   7   2       50.58       49.31      2.27 o 
  -4   7   2       16.08       12.70      1.23 o 
  -3   7   2       17.40       17.71      1.25 o 
  -2   7   2        0.27        0.38      2.48 o 
  -1   7   2       11.04        9.39      1.77 o 
   0   7   2        1.29        1.22      1.32 o 
   1   7   2       20.81       21.68      1.40 o 
   2   7   2       10.69        8.84      1.66 o 
   3   7   2       36.86       33.25      1.86 o 
   4   7   2        0.57        0.09      1.29 o 
   5   7   2      101.21       98.76      2.88 o 
   6   7   2        4.00        3.63      1.66 o 
   7   7   2       32.25       28.73      2.36 o 
  -5   8   2        0.70       -0.79      1.92 o 
  -4   8   2       22.29       22.50      2.44 o 
  -3   8   2      189.90      197.07      6.00 o 
  -2   8   2      150.70      166.87      5.35 o 
  -1   8   2       47.88       49.09      2.70 o 
   0   8   2      225.42      222.98      5.06 o 
   1   8   2      243.64      249.41      5.65 o 
   2   8   2      128.42      146.17      4.33 o 
   3   8   2       40.57       44.50      4.67 o 
   4   8   2       52.40       48.85      2.46 o 
   5   8   2       92.68       87.90      4.65 o 
  -1   9   2       90.31       87.66      5.84 o 
   0   9   2      134.63      134.77      9.05 o 
   1   9   2       30.00       29.02      3.41 o 
 -11   1   3        1.87        0.66      3.31 o 
 -10   1   3       30.28       21.97      2.65 o 
  -9   1   3      156.93      155.73      4.33 o 
  -8   1   3     1994.40     2018.14     27.80 o 
  -7   1   3      143.02      137.79      2.72 o 
  -6   1   3      267.77      284.46      3.69 o 
  -5   1   3       22.06       40.51      0.93 o 
  -4   1   3      351.90      329.83      3.64 o 
  -3   1   3       31.40       48.70      1.70 o 
  -2   1   3      163.58      155.24      1.81 o 
  -1   1   3      175.73      151.24      1.44 o 
   0   1   3      927.26      846.46      7.42 o 
   1   1   3     4812.89     4466.72     37.75 o 
   2   1   3     5092.44     4939.93     41.61 o 
   3   1   3     1038.56     1095.88     10.67 o 
   4   1   3        2.47        7.09      1.50 o 
   5   1   3     1988.26     2070.50     20.73 o 
   6   1   3      645.60      625.99      7.06 o 
   7   1   3      303.78      300.94      9.13 o 
   8   1   3      597.73      591.46     10.64 o 
   9   1   3       46.02       54.04      2.07 o 
  10   1   3      377.54      371.31      8.07 o 
  11   1   3      176.75      186.54      6.26 o 
 -11   2   3       77.15       85.68      4.30 o 
 -10   2   3       94.01       88.91      3.69 o 
  -9   2   3      146.73      148.82      7.28 o 
  -8   2   3        0.25        0.52      1.00 o 
  -7   2   3      280.98      269.66      4.34 o 
  -6   2   3      371.22      364.88      4.53 o 
  -5   2   3      759.77      843.17      8.81 o 
  -4   2   3       66.39       66.53      1.47 o 
  -3   2   3      372.07      339.25      3.36 o 
  -2   2   3     2465.88     2434.94     20.62 o 
  -1   2   3        0.15        1.39      0.29 o 
   0   2   3       81.67      110.14      1.23 o 
   1   2   3      286.26      287.52      3.09 o 
   2   2   3       18.34       12.38      0.45 o 
   3   2   3      761.89      732.97      7.54 o 
   4   2   3      475.04      483.63      5.00 o 
   5   2   3      295.25      313.38      4.56 o 
   6   2   3      574.99      594.29      7.11 o 
   7   2   3      565.42      548.38      7.64 o 
   8   2   3       37.72       38.52      1.68 o 
   9   2   3      115.58      120.67      3.54 o 
  10   2   3       32.84       31.54      1.98 o 
  11   2   3       32.58       32.02      2.49 o 
 -11   3   3        6.25        9.97      2.48 o 
 -10   3   3      101.59       91.29      4.18 o 
  -9   3   3      282.43      275.63      7.56 o 
  -8   3   3      116.62      125.38      3.16 o 
  -7   3   3      588.31      589.36      7.75 o 
  -6   3   3      100.45       99.45      1.46 o 
  -5   3   3        0.00       -0.25      0.47 o 
  -4   3   3      412.58      475.24      4.55 o 
  -3   3   3        1.53        0.72      0.49 o 
  -2   3   3       56.48       47.64      0.73 o 
  -1   3   3        0.64        1.11      0.40 o 
   0   3   3      382.71      385.29      3.53 o 
   1   3   3      703.91      716.89      6.78 o 
   2   3   3     1257.22     1306.77     12.18 o 
   3   3   3      719.61      736.00      7.16 o 
   4   3   3        2.40        3.21      0.65 o 
   5   3   3       99.01      103.39      1.64 o 
   6   3   3       49.73       43.89      1.26 o 
   7   3   3        0.44        1.49      0.94 o 
   8   3   3        7.15        6.50      1.27 o 
   9   3   3      199.78      192.04      4.37 o 
  10   3   3        3.01       -0.42      1.83 o 
  11   3   3        0.33        3.55      2.47 o 
 -10   4   3       97.26       90.62      5.41 o 
  -9   4   3      153.12      154.91      5.10 o 
  -8   4   3       28.54       26.02      2.66 o 
  -7   4   3      394.55      403.12      6.83 o 
  -6   4   3      728.90      739.31      9.26 o 
  -5   4   3     1133.63     1143.97     12.14 o 
  -4   4   3      113.41      108.49      1.74 o 
  -3   4   3      405.17      397.24      3.95 o 
  -2   4   3     1185.71     1176.66     10.82 o 
  -1   4   3      778.63      750.39      7.12 o 
   0   4   3      161.11      155.19      2.24 o 
   1   4   3        0.72        1.95      0.44 o 
   2   4   3      141.73      139.29      1.94 o 
   3   4   3      264.24      263.88      3.40 o 
   4   4   3      415.06      410.00      4.80 o 
   5   4   3      225.27      215.15      3.17 o 
   6   4   3       25.01       24.52      1.03 o 
   7   4   3      134.36      134.60      2.94 o 
   8   4   3      108.18      111.83      3.18 o 
   9   4   3      113.00      107.22      3.38 o 
  10   4   3       43.85       35.29      2.79 o 
 -10   5   3        0.21        0.29      4.31 o 
  -9   5   3        4.09        3.09      1.87 o 
  -8   5   3      637.74      691.93     14.17 o 
  -7   5   3       73.07       71.35      5.32 o 
  -6   5   3       29.27       33.12      1.34 o 
  -5   5   3      146.73      139.96      2.20 o 
  -4   5   3     1226.95     1273.98     14.76 o 
  -3   5   3      647.03      638.04      7.81 o 
  -2   5   3      171.10      160.93      2.42 o 
  -1   5   3        7.40        6.41      0.63 o 
   0   5   3        7.88        6.64      0.62 o 
   1   5   3       39.41       30.41      0.82 o 
   2   5   3      104.44       96.22      1.87 o 
   3   5   3       10.63        8.33      0.92 o 
   4   5   3        4.70        2.37      1.05 o 
   5   5   3      564.95      582.89      8.37 o 
   6   5   3      481.51      478.49      7.30 o 
   7   5   3        7.84        4.95      1.02 o 
   8   5   3        0.23       -0.09      1.39 o 
   9   5   3       81.31       77.95      3.11 o 
  -9   6   3        2.57        1.89      4.23 o 
  -8   6   3        4.93        2.59      2.23 o 
  -7   6   3        0.07       -0.78      1.98 o 
  -6   6   3       61.54       58.69      2.06 o 
  -5   6   3       24.49       23.69      1.11 o 
  -4   6   3       13.55       12.60      1.89 o 
  -3   6   3       56.37       55.76      1.52 o 
  -2   6   3        2.13        2.48      1.82 o 
  -1   6   3       35.59       39.46      1.40 o 
   0   6   3       13.50       10.24      1.79 o 
   1   6   3      146.11      142.55      3.08 o 
   2   6   3      175.72      181.98      3.88 o 
   3   6   3        3.22        2.45      1.99 o 
   4   6   3        2.34        2.57      1.22 o 
   5   6   3       32.12       29.43      1.70 o 
   6   6   3       18.32       17.08      1.68 o 
   7   6   3        1.48        3.10      1.57 o 
   8   6   3      139.29      145.66      4.81 o 
  -7   7   3      225.55      233.34      8.61 o 
  -6   7   3       43.98       38.03      2.92 o 
  -5   7   3       89.92       90.82      3.41 o 
  -4   7   3       57.90       63.18      2.86 o 
  -3   7   3      287.61      307.72      7.45 o 
  -2   7   3       67.91       68.46      2.61 o 
  -1   7   3        5.91        5.92      1.44 o 
   0   7   3      128.41      137.89      3.69 o 
   1   7   3       78.47       85.19      2.56 o 
   2   7   3       76.98       75.44      4.76 o 
   3   7   3        0.18       -0.81      1.28 o 
   4   7   3      284.87      301.83      5.99 o 
   5   7   3      237.02      256.25      5.93 o 
   6   7   3      187.78      195.34      5.18 o 
   7   7   3       55.47       52.28      3.15 o 
  -5   8   3       17.40       10.44      2.82 o 
  -4   8   3        0.52       -0.23      2.66 o 
  -3   8   3       18.26       16.99      2.21 o 
  -2   8   3       14.71       13.75      2.28 o 
  -1   8   3       19.05       17.23      2.20 o 
   0   8   3       25.26       22.30      2.30 o 
   1   8   3        8.97        6.77      1.77 o 
   2   8   3       17.44       16.75      2.12 o 
   3   8   3       67.68       68.69      2.87 o 
   4   8   3       91.74       89.57      3.33 o 
   5   8   3       21.03       21.03      2.20 o 
   0   9   3        5.20        0.56      2.59 o 
 -11   0   4       46.83       50.59      4.40 o 
 -10   0   4      627.62      650.86     21.03 o 
  -9   0   4      474.41      478.66     14.66 o 
  -8   0   4        4.01        5.99      1.51 o 
  -7   0   4      405.62      375.03      8.98 o 
  -6   0   4      709.53      668.72     14.00 o 
  -5   0   4     1512.60     1571.84     21.45 o 
  -4   0   4      166.19      132.68      2.37 o 
  -3   0   4     1233.98     1368.42     17.17 o 
  -2   0   4       22.75       28.17      0.55 o 
  -1   0   4       91.07      111.36      1.91 o 
   0   0   4     6502.57     5845.90     92.60 o 
   1   0   4      700.31      655.47      9.23 o 
   2   0   4     5390.58     5485.15     61.08 o 
   3   0   4      135.41      127.40      2.04 o 
   4   0   4     4063.99     4138.83     49.74 o 
   5   0   4      719.26      770.99     10.74 o 
   6   0   4        0.10       -0.33      0.66 o 
   7   0   4      277.15      263.99      6.28 o 
   8   0   4      120.93      123.93      3.74 o 
   9   0   4      317.43      324.47      9.75 o 
  10   0   4       99.00      112.73      4.93 o 
  11   0   4       10.49        9.65      2.47 o 
 -11   1   4       16.96       16.58      3.60 o 
 -10   1   4       46.85       44.27      2.92 o 
  -9   1   4        2.91        2.19      0.82 o 
  -8   1   4     1227.78     1262.84     17.48 o 
  -7   1   4      148.48      131.69      6.33 o 
  -6   1   4      899.41      924.63     10.48 o 
  -5   1   4       60.58       73.97      1.23 o 
  -4   1   4      811.42      844.21      8.48 o 
  -3   1   4        4.24        3.84      0.29 o 
  -2   1   4     1364.90     1380.05     13.19 o 
  -1   1   4      656.10      632.78      6.17 o 
   0   1   4       51.25       45.92      0.62 o 
   1   1   4      186.49      161.12      1.81 o 
   2   1   4      290.82      278.20      2.74 o 
   3   1   4      424.00      445.83      4.02 o 
   4   1   4      134.95      147.01      1.98 o 
   5   1   4       21.86       26.96      0.85 o 
   6   1   4      156.06      134.48      2.39 o 
   7   1   4       96.92       88.84      2.06 o 
   8   1   4       36.36       38.31      1.72 o 
   9   1   4       95.72       95.69      4.03 o 
  10   1   4       34.36       31.86      2.35 o 
  11   1   4       16.60       16.66      2.06 o 
 -11   2   4        0.02       -0.28      2.34 o 
 -10   2   4       45.00       38.21      2.53 o 
  -9   2   4       95.66       84.15      6.05 o 
  -8   2   4        4.86        6.31      1.01 o 
  -7   2   4      134.31      124.80      2.42 o 
  -6   2   4      120.83      110.66      1.96 o 
  -5   2   4      122.30      107.82      1.60 o 
  -4   2   4        2.13        5.07      0.42 o 
  -3   2   4       16.49       17.48      0.69 o 
  -2   2   4        0.71        1.92      0.28 o 
  -1   2   4       30.14       22.42      0.43 o 
   0   2   4      261.89      243.07      2.55 o 
   1   2   4      496.71      485.94      5.01 o 
   2   2   4       88.52       88.28      1.16 o 
   3   2   4      215.45      221.47      2.67 o 
   4   2   4      830.33      832.51      8.14 o 
   5   2   4      450.87      444.35      5.00 o 
   6   2   4       12.82       12.06      0.88 o 
   7   2   4      252.32      256.71      4.38 o 
   8   2   4      295.48      302.94      5.54 o 
   9   2   4      223.40      230.34     10.31 o 
  10   2   4       73.28       73.84      2.96 o 
  11   2   4        2.22        0.07      2.40 o 
 -11   3   4       84.66       75.55      4.20 o 
 -10   3   4      102.09       96.41      4.20 o 
  -9   3   4        5.66        6.64      1.75 o 
  -8   3   4     1058.32     1111.82     15.89 o 
  -7   3   4       20.10       18.83      1.01 o 
  -6   3   4      930.05      981.51     11.12 o 
  -5   3   4       52.50       56.33      1.09 o 
  -4   3   4      787.81      804.99      7.76 o 
  -3   3   4      269.31      248.31      2.58 o 
  -2   3   4     1070.31     1040.05      9.10 o 
  -1   3   4       55.09       39.92      0.66 o 
   0   3   4      588.53      640.88      5.64 o 
   1   3   4     1349.78     1334.18     12.96 o 
   2   3   4      963.08      964.45      9.32 o 
   3   3   4      613.41      624.93      6.14 o 
   4   3   4        1.31        1.68      0.51 o 
   5   3   4      327.16      329.53      4.38 o 
   6   3   4      617.36      608.99      8.31 o 
   7   3   4        4.18        3.48      0.94 o 
   8   3   4      122.16      127.11      3.49 o 
   9   3   4       83.27       79.36      4.36 o 
  10   3   4      148.88      138.22      9.60 o 
 -10   4   4       52.80       45.07      3.55 o 
  -9   4   4       28.70       28.11      2.57 o 
  -8   4   4        9.34       13.28      2.74 o 
  -7   4   4        1.84        2.59      0.96 o 
  -6   4   4        9.65        7.88      0.76 o 
  -5   4   4       66.16       72.22      2.08 o 
  -4   4   4        3.37        3.96      1.16 o 
  -3   4   4       98.98      101.79      1.66 o 
  -2   4   4      258.97      287.08      3.04 o 
  -1   4   4        8.88        8.05      0.51 o 
   0   4   4      584.82      593.51      5.72 o 
   1   4   4      262.41      284.12      3.03 o 
   2   4   4      125.84      134.47      1.90 o 
   3   4   4      120.83      122.80      2.00 o 
   4   4   4      375.25      369.64      4.72 o 
   5   4   4        0.02        0.97      0.58 o 
   6   4   4        0.03       -0.05      0.76 o 
   7   4   4        0.15        2.29      1.11 o 
   8   4   4       37.45       38.74      2.04 o 
   9   4   4       15.23       16.03      2.01 o 
  10   4   4       15.57       11.87      1.94 o 
  -9   5   4       31.90       26.10      2.40 o 
  -8   5   4       74.51       70.23      3.00 o 
  -7   5   4      896.84      973.52     17.58 o 
  -6   5   4       17.85       15.17      1.03 o 
  -5   5   4       26.10       22.77      2.71 o 
  -4   5   4        2.05       -0.82      0.93 o 
  -3   5   4      871.93      903.43     11.22 o 
  -2   5   4      212.56      214.92      3.33 o 
  -1   5   4        4.47        1.97      0.68 o 
   0   5   4      259.01      256.24      3.17 o 
   1   5   4      326.49      340.36      4.33 o 
   2   5   4      249.44      249.33      3.81 o 
   3   5   4       61.10       60.64      2.90 o 
   4   5   4        8.33       10.13      1.04 o 
   5   5   4       12.08       13.38      2.32 o 
   6   5   4        0.08        0.89      1.03 o 
   7   5   4      216.97      242.30      5.01 o 
   8   5   4       23.70       22.67      1.95 o 
   9   5   4        9.56        7.25      1.83 o 
  -8   6   4        6.82        7.29      2.16 o 
  -7   6   4        7.70        6.75      3.32 o 
  -6   6   4        7.27        7.03      2.08 o 
  -5   6   4      252.53      269.04      5.68 o 
  -4   6   4       93.93       93.98      2.63 o 
  -3   6   4        7.40        5.86      0.84 o 
  -2   6   4       28.37       27.44      1.68 o 
  -1   6   4      298.81      306.07      5.08 o 
   0   6   4      311.16      307.99      4.63 o 
   1   6   4      122.38      109.03      4.30 o 
   2   6   4        2.48        3.75      1.73 o 
   3   6   4      181.43      197.49      4.29 o 
   4   6   4      372.13      387.55      6.45 o 
   5   6   4      298.15      313.06      5.90 o 
   6   6   4        0.03       -1.22      1.53 o 
   7   6   4       17.97       15.89      1.91 o 
   8   6   4       21.59       19.10      2.13 o 
  -7   7   4      166.38      150.15      6.35 o 
  -6   7   4        4.10        3.49      2.05 o 
  -5   7   4       16.80       14.51      2.48 o 
  -4   7   4       37.91       35.51      2.17 o 
  -3   7   4       51.30       49.47      2.34 o 
  -2   7   4        0.72       -0.14      1.36 o 
  -1   7   4        3.71        3.81      1.37 o 
   0   7   4        4.90        2.91      1.43 o 
   1   7   4        9.15        7.66      1.39 o 
   2   7   4        4.50        3.36      1.74 o 
   3   7   4       57.61       53.09      2.07 o 
   4   7   4        0.85        0.77      1.48 o 
   5   7   4       45.24       45.10      2.19 o 
   6   7   4      120.75      121.12      3.88 o 
   7   7   4        8.85        4.95      1.91 o 
  -5   8   4       46.58       40.22      3.34 o 
  -4   8   4      150.82      141.35      5.14 o 
  -3   8   4        0.06       -0.95      2.32 o 
  -2   8   4        6.98        5.41      2.40 o 
  -1   8   4      128.48      122.97      7.06 o 
   0   8   4       41.69       46.37      2.69 o 
   1   8   4      229.21      239.78      6.12 o 
   2   8   4       10.98        3.04      1.90 o 
   3   8   4        6.56        6.59      1.78 o 
   4   8   4       33.31       27.09      2.63 o 
 -11   1   5      146.41      149.20      6.01 o 
 -10   1   5      205.18      215.27      6.28 o 
  -9   1   5        2.00        2.56      1.24 o 
  -8   1   5     1119.98     1083.77     14.25 o 
  -7   1   5       36.81       37.21      0.94 o 
  -6   1   5     1559.29     1597.02     16.70 o 
  -5   1   5      443.81      480.10      5.19 o 
  -4   1   5       14.76       13.98      0.66 o 
  -3   1   5      638.42      696.38      6.96 o 
  -2   1   5      495.59      463.34      4.50 o 
  -1   1   5        1.81        1.91      0.12 o 
   0   1   5       85.87      106.24      1.33 o 
   1   1   5       60.81       57.62      1.47 o 
   2   1   5      789.85      787.91      7.16 o 
   3   1   5     3168.41     3184.97     27.77 o 
   4   1   5     1228.24     1266.00     11.98 o 
   5   1   5      500.07      481.77      5.60 o 
   6   1   5      319.38      292.79      4.37 o 
   7   1   5       34.94       35.31      1.40 o 
   8   1   5      525.58      550.54      8.55 o 
   9   1   5      121.57      128.00      3.79 o 
  10   1   5       79.08       84.06      3.50 o 
  11   1   5       92.42       86.31      3.55 o 
 -11   2   5        7.28        7.10      3.58 o 
 -10   2   5      141.24      133.65      4.95 o 
  -9   2   5       45.58       46.66      5.32 o 
  -8   2   5       48.44       61.98      1.83 o 
  -7   2   5       39.43       45.06      1.34 o 
  -6   2   5       15.32       16.39      0.68 o 
  -5   2   5      169.22      184.40      3.15 o 
  -4   2   5       67.46       63.47      0.93 o 
  -3   2   5     2819.03     3032.67     26.58 o 
  -2   2   5        0.02        4.45      0.27 o 
  -1   2   5      436.05      426.54      4.32 o 
   0   2   5     3783.62     3735.43     34.75 o 
   1   2   5       69.67       97.90      1.34 o 
   2   2   5     1826.41     1925.29     18.98 o 
   3   2   5      231.12      251.57      2.73 o 
   4   2   5     1778.07     1775.11     16.50 o 
   5   2   5       10.15       10.29      0.64 o 
   6   2   5      425.92      432.21      6.44 o 
   7   2   5        9.88       12.14      1.10 o 
   8   2   5        1.67        1.40      1.24 o 
   9   2   5      119.69      113.37      3.16 o 
  10   2   5      183.45      192.39      5.56 o 
  11   2   5      221.24      229.99      8.56 o 
 -11   3   5        5.14        4.66      3.91 o 
 -10   3   5        0.16       -0.38      1.93 o 
  -9   3   5       15.77       14.70      1.90 o 
  -8   3   5       44.28       46.31      2.46 o 
  -7   3   5     1122.65     1129.75     15.18 o 
  -6   3   5       35.58       23.95      1.49 o 
  -5   3   5       84.54       70.49      2.07 o 
  -4   3   5      349.15      350.22      3.91 o 
  -3   3   5       46.62       52.15      0.92 o 
  -2   3   5      767.82      813.65      7.52 o 
  -1   3   5      160.61      176.23      1.89 o 
   0   3   5        0.72        1.09      0.40 o 
   1   3   5       16.68       18.34      1.10 o 
   2   3   5        0.76        0.70      0.62 o 
   3   3   5       98.53       94.49      1.50 o 
   4   3   5      438.04      443.94      4.94 o 
   5   3   5       70.96       72.18      1.62 o 
   6   3   5      232.79      224.57      3.86 o 
   7   3   5      151.19      147.53      3.42 o 
   8   3   5       28.09       24.26      1.70 o 
   9   3   5       53.88       49.79      2.50 o 
  10   3   5        1.47        1.36      2.21 o 
 -10   4   5       32.98       31.78      3.44 o 
  -9   4   5      201.19      207.89      6.83 o 
  -8   4   5      140.39      148.86      4.33 o 
  -7   4   5      116.50      115.18      3.46 o 
  -6   4   5       78.76       77.11      1.76 o 
  -5   4   5      193.34      204.25      6.62 o 
  -4   4   5      760.05      759.94      9.05 o 
  -3   4   5     1226.76     1198.80     11.66 o 
  -2   4   5      472.73      442.90      4.56 o 
  -1   4   5      142.16      151.09      1.75 o 
   0   4   5      728.98      728.85      6.68 o 
   1   4   5      743.28      730.86      7.34 o 
   2   4   5      220.55      210.86      2.60 o 
   3   4   5        4.89        5.21      0.63 o 
   4   4   5       87.94       86.27      2.15 o 
   5   4   5      151.75      148.21      3.62 o 
   6   4   5       21.92       19.18      0.98 o 
   7   4   5       17.89       17.22      1.74 o 
   8   4   5        5.56        3.68      1.44 o 
   9   4   5       56.75       54.12      2.51 o 
  10   4   5      115.12      113.27      4.35 o 
  -9   5   5       33.22       28.56      2.80 o 
  -8   5   5      134.92      140.01      4.68 o 
  -7   5   5       85.14       78.36      2.96 o 
  -6   5   5      225.59      243.17      6.67 o 
  -5   5   5      100.65       95.43      2.23 o 
  -4   5   5        0.00       -0.58      0.94 o 
  -3   5   5        6.59        4.03      0.70 o 
  -2   5   5     1068.65     1096.11     12.67 o 
  -1   5   5      675.49      669.08      7.77 o 
   0   5   5      187.39      167.41      2.46 o 
   1   5   5       74.32       69.30      3.00 o 
   2   5   5        2.50        2.55      0.75 o 
   3   5   5      205.18      201.25      3.36 o 
   4   5   5        1.49        3.90      1.07 o 
   5   5   5        7.52        5.36      1.17 o 
   6   5   5      124.70      122.66      3.21 o 
   7   5   5        5.39        3.64      1.43 o 
   8   5   5      107.54      100.56      3.53 o 
   9   5   5       98.54       93.03      4.37 o 
  -8   6   5        0.00        2.01      2.10 o 
  -7   6   5        5.56        8.31      2.30 o 
  -6   6   5        0.01        0.29      1.52 o 
  -5   6   5        0.52        1.12      1.33 o 
  -4   6   5      193.05      197.18      4.52 o 
  -3   6   5       15.79       14.22      1.07 o 
  -2   6   5       21.77       21.65      1.25 o 
  -1   6   5      140.26      144.39      2.97 o 
   0   6   5       14.41       14.87      1.38 o 
   1   6   5      581.16      633.87      9.34 o 
   2   6   5      191.38      191.71      3.89 o 
   3   6   5       13.28       12.19      1.32 o 
   4   6   5        5.65        5.09      1.27 o 
   5   6   5      229.59      249.79      4.98 o 
   6   6   5       20.57       18.57      1.78 o 
   7   6   5        8.71        7.63      1.65 o 
   8   6   5       12.19       12.10      2.62 o 
  -7   7   5      221.37      218.25      9.22 o 
  -6   7   5        0.23       -0.37      1.94 o 
  -5   7   5        7.51       11.22      2.92 o 
  -4   7   5       11.92        9.35      2.35 o 
  -3   7   5      283.23      303.31      7.01 o 
  -2   7   5      139.49      148.83      3.84 o 
  -1   7   5      276.75      292.34      6.11 o 
   0   7   5       61.74       68.08      2.51 o 
   1   7   5        0.10       -0.18      1.35 o 
   2   7   5       93.99       98.80      2.98 o 
   3   7   5      225.16      234.60      5.11 o 
   4   7   5       96.50      101.95      3.18 o 
   5   7   5       10.67        6.47      1.76 o 
   6   7   5        1.75        0.60      1.79 o 
  -4   8   5        7.42        4.17      3.88 o 
  -3   8   5        6.80        6.60      3.34 o 
  -2   8   5        3.73        1.71      2.27 o 
  -1   8   5       21.92       18.40      5.22 o 
   0   8   5       10.46        8.87      1.91 o 
   1   8   5       28.84       26.61      2.52 o 
   2   8   5       32.83       28.39      2.26 o 
   3   8   5        0.33        4.21      1.92 o 
   4   8   5       15.04       12.95      2.17 o 
 -11   0   6      129.60      135.37      8.10 o 
 -10   0   6        5.16        3.84      2.47 o 
  -9   0   6       41.77       26.70      2.79 o 
  -8   0   6      504.95      534.31     11.32 o 
  -7   0   6      807.52      824.11     15.54 o 
  -6   0   6      573.51      580.55      9.93 o 
  -5   0   6       77.04       86.30      1.91 o 
  -4   0   6       14.74       13.30      0.66 o 
  -3   0   6     3220.42     3503.78     44.24 o 
  -2   0   6        1.87        5.50      0.48 o 
  -1   0   6      452.01      468.57      6.14 o 
   0   0   6      236.64      257.33      3.30 o 
   1   0   6      575.07      706.57      8.90 o 
   2   0   6     4630.60     4810.66     55.40 o 
   3   0   6     1081.63     1058.46     14.26 o 
   4   0   6      163.40      186.19      3.17 o 
   5   0   6     1176.23     1204.89     16.10 o 
   6   0   6     1279.51     1295.07     21.33 o 
   7   0   6       86.45       91.89      3.20 o 
   8   0   6       11.32       17.22      1.81 o 
   9   0   6       85.55       78.81      3.88 o 
  10   0   6      319.36      342.83     12.40 o 
  11   0   6      430.91      471.36     16.78 o 
 -11   1   6       49.54       52.41      3.42 o 
 -10   1   6      108.48      108.49      4.42 o 
  -9   1   6       36.02       38.05      2.53 o 
  -8   1   6        8.33        7.02      0.85 o 
  -7   1   6      167.09      164.69      2.58 o 
  -6   1   6       66.48       70.97      2.73 o 
  -5   1   6      419.85      447.07      5.01 o 
  -4   1   6      337.81      348.81      3.82 o 
  -3   1   6      847.96      872.15      8.61 o 
  -2   1   6      435.86      467.45      4.33 o 
  -1   1   6       74.39       73.49      1.00 o 
   0   1   6       63.50       59.27      1.29 o 
   1   1   6      220.29      209.49      2.24 o 
   2   1   6        1.18        2.92      0.35 o 
   3   1   6       63.05       56.72      0.83 o 
   4   1   6        5.48        5.26      0.48 o 
   5   1   6      348.26      338.08      3.68 o 
   6   1   6      140.31      121.95      2.85 o 
   7   1   6      102.42      107.75      3.35 o 
   8   1   6       53.87       46.20      1.61 o 
   9   1   6       48.61       54.91      3.05 o 
  10   1   6        3.09        5.61      1.81 o 
 -11   2   6       41.28       40.58      3.07 o 
 -10   2   6        3.28        3.54      1.81 o 
  -9   2   6       34.23       26.33      1.78 o 
  -8   2   6      125.80      115.12      3.45 o 
  -7   2   6      149.44      146.25      2.75 o 
  -6   2   6       71.84       68.55      1.81 o 
  -5   2   6       36.94       35.55      1.07 o 
  -4   2   6      202.77      192.22      2.14 o 
  -3   2   6      111.01       97.01      1.34 o 
  -2   2   6       17.22       24.60      0.45 o 
  -1   2   6      376.59      402.51      4.34 o 
   0   2   6      298.30      300.06      2.98 o 
   1   2   6      359.81      356.51      3.39 o 
   2   2   6      665.44      659.02      6.68 o 
   3   2   6      677.08      682.21      6.89 o 
   4   2   6      316.24      310.03      3.68 o 
   5   2   6        3.90        3.76      0.68 o 
   6   2   6      172.00      167.36      3.67 o 
   7   2   6      175.01      173.78      3.48 o 
   8   2   6       25.19       24.24      1.48 o 
   9   2   6       71.52       71.21      2.53 o 
  10   2   6      185.09      189.05     10.72 o 
 -10   3   6      114.40      111.95      4.91 o 
  -9   3   6       19.79       20.30      2.05 o 
  -8   3   6       12.39       13.20      2.98 o 
  -7   3   6       78.46       75.11      1.93 o 
  -6   3   6      131.73      140.43      2.48 o 
  -5   3   6      668.22      700.67      7.94 o 
  -4   3   6      684.37      684.14      6.67 o 
  -3   3   6      406.96      401.71      4.39 o 
  -2   3   6     1412.63     1491.54     13.00 o 
  -1   3   6     1022.92     1039.80      9.57 o 
   0   3   6      522.21      512.38      5.14 o 
   1   3   6      265.90      252.54      3.48 o 
   2   3   6      142.08      142.63      1.84 o 
   3   3   6     1093.23     1103.68     10.58 o 
   4   3   6      270.04      250.62      4.70 o 
   5   3   6      774.53      781.05     10.43 o 
   6   3   6       52.66       44.38      1.52 o 
   7   3   6        3.26        3.13      1.03 o 
   8   3   6      249.04      246.30      5.72 o 
   9   3   6      306.40      327.16      8.73 o 
  10   3   6       54.58       47.54      3.02 o 
 -10   4   6       35.09       34.59      3.81 o 
  -9   4   6        1.72        1.17      1.77 o 
  -8   4   6        2.17       -0.41      1.69 o 
  -7   4   6        7.74        4.80      1.56 o 
  -6   4   6        1.52        2.54      0.68 o 
  -5   4   6        9.30        7.86      0.74 o 
  -4   4   6        7.38        8.41      0.82 o 
  -3   4   6     1056.71     1148.65     11.41 o 
  -2   4   6      108.36      102.16      1.63 o 
  -1   4   6        3.95        5.74      0.51 o 
   0   4   6       31.07       38.69      0.77 o 
   1   4   6      278.71      295.82      3.40 o 
   2   4   6      600.08      621.23      7.03 o 
   3   4   6       54.81       64.04      2.27 o 
   4   4   6      359.01      375.79      5.30 o 
   5   4   6      109.28      122.12      2.39 o 
   6   4   6      599.13      617.93      9.54 o 
   7   4   6        2.45        2.06      1.15 o 
   8   4   6       42.70       41.17      2.16 o 
   9   4   6       28.59       25.72      2.28 o 
  -9   5   6       12.08       10.74      2.76 o 
  -8   5   6       69.45       62.21      4.23 o 
  -7   5   6       66.38       68.55      2.70 o 
  -6   5   6       15.38       15.18      1.99 o 
  -5   5   6      140.72      137.31      2.90 o 
  -4   5   6      470.12      479.83      7.18 o 
  -3   5   6        7.15        4.30      0.73 o 
  -2   5   6        0.81        0.32      0.70 o 
  -1   5   6      410.49      405.07      7.26 o 
   0   5   6      359.25      365.44      5.04 o 
   1   5   6       29.23       25.79      1.00 o 
   2   5   6       61.20       62.89      1.51 o 
   3   5   6      307.81      325.28      7.66 o 
   4   5   6      303.63      322.15      5.21 o 
   5   5   6        4.61        3.80      1.50 o 
   6   5   6      106.83      105.50      2.98 o 
   7   5   6      162.30      162.39      4.16 o 
   8   5   6        7.88        6.98      1.73 o 
  -8   6   6       26.04       24.38      5.74 o 
  -7   6   6       25.64       23.42      2.56 o 
  -6   6   6       82.21       83.20      3.08 o 
  -5   6   6        2.92        1.87      1.74 o 
  -4   6   6      137.15      138.93      5.61 o 
  -3   6   6      407.45      413.37      7.65 o 
  -2   6   6      342.85      352.11      5.57 o 
  -1   6   6       13.93       11.70      1.25 o 
   0   6   6        5.32        6.06      0.79 o 
   1   6   6      127.29      138.88      2.92 o 
   2   6   6      217.99      227.48      6.02 o 
   3   6   6       52.59       48.44      1.94 o 
   4   6   6        0.01       -1.58      1.58 o 
   5   6   6      180.96      193.25      4.48 o 
   6   6   6      214.58      234.13      6.34 o 
   7   6   6      158.25      170.59      5.16 o 
  -6   7   6        3.26        2.85      2.34 o 
  -5   7   6        2.04        6.61      2.85 o 
  -4   7   6        4.93        6.32      1.92 o 
  -3   7   6        1.79        1.88      1.56 o 
  -2   7   6      201.30      204.22      4.83 o 
  -1   7   6        0.01       -1.29      1.35 o 
   0   7   6       20.82       23.25      4.47 o 
   1   7   6       11.32        8.48      1.68 o 
   2   7   6       14.71        9.81      1.50 o 
   3   7   6       10.95        9.55      1.83 o 
   4   7   6       11.37       10.26      2.24 o 
   5   7   6      135.76      133.68      4.41 o 
   6   7   6        7.50        4.47      2.10 o 
  -4   8   6       84.07       76.33      4.18 o 
  -3   8   6        5.56        2.58      2.31 o 
  -2   8   6      126.92      114.61      4.52 o 
  -1   8   6       48.32       45.06      4.82 o 
   0   8   6       30.94       21.12      5.22 o 
   1   8   6      141.32      133.96      6.03 o 
   2   8   6        4.88        2.70      2.00 o 
   3   8   6       58.74       53.82      3.13 o 
 -11   1   7       12.88        9.59      2.34 o 
 -10   1   7       12.74        8.89      2.53 o 
  -9   1   7       21.96       20.75      2.05 o 
  -8   1   7      145.97      143.14      3.05 o 
  -7   1   7      100.36      110.44      2.20 o 
  -6   1   7        8.20        9.16      0.63 o 
  -5   1   7     1708.04     1683.18     17.89 o 
  -4   1   7     1988.80     1994.11     19.32 o 
  -3   1   7      310.80      312.05      5.69 o 
  -2   1   7      378.19      416.26      3.89 o 
  -1   1   7       43.98       42.50      0.89 o 
   0   1   7        2.48        1.00      0.50 o 
   1   1   7      224.99      208.27      3.73 o 
   2   1   7      118.38      127.21      1.39 o 
   3   1   7       36.61       41.75      0.76 o 
   4   1   7       11.16       10.46      0.59 o 
   5   1   7     1765.59     1759.12     17.53 o 
   6   1   7       85.57       93.42      2.02 o 
   7   1   7      296.55      315.62      5.01 o 
   8   1   7       28.32       24.01      1.55 o 
   9   1   7      447.39      500.08      9.98 o 
  10   1   7      156.08      148.58      5.27 o 
 -10   2   7        7.11       12.40      4.18 o 
  -9   2   7        6.36        5.32      1.51 o 
  -8   2   7        2.20        0.50      1.30 o 
  -7   2   7       23.76       28.27      1.58 o 
  -6   2   7      311.34      325.30      4.65 o 
  -5   2   7      650.40      707.49      7.99 o 
  -4   2   7        2.59        3.93      0.34 o 
  -3   2   7     1432.03     1514.68     13.11 o 
  -2   2   7      440.86      412.86      4.25 o 
  -1   2   7        7.80        8.00      0.68 o 
   0   2   7      274.10      236.68      2.37 o 
   1   2   7       78.51      102.27      1.19 o 
   2   2   7     2247.19     2314.75     21.44 o 
   3   2   7      520.01      503.49      5.51 o 
   4   2   7      156.51      156.21      2.05 o 
   5   2   7      350.65      384.75      5.53 o 
   6   2   7     1211.56     1228.80     16.28 o 
   7   2   7       19.43       19.37      1.24 o 
   8   2   7      126.00      139.59      3.51 o 
   9   2   7      109.27      107.37      3.57 o 
  10   2   7        0.49        0.20      1.87 o 
 -10   3   7       24.01       21.55      2.94 o 
  -9   3   7       24.61       22.64      2.08 o 
  -8   3   7       35.72       24.52      6.24 o 
  -7   3   7        1.04        1.12      0.99 o 
  -6   3   7       89.44       86.06      1.94 o 
  -5   3   7       17.95       15.20      0.66 o 
  -4   3   7       73.00       68.33      1.39 o 
  -3   3   7       35.34       27.03      0.71 o 
  -2   3   7       74.77       72.65      1.16 o 
  -1   3   7        3.14        3.91      0.47 o 
   0   3   7       35.28       35.59      0.74 o 
   1   3   7      106.95      105.65      1.39 o 
   2   3   7        0.00       -0.21      0.40 o 
   3   3   7        6.18        4.98      0.60 o 
   4   3   7        0.51        0.22      0.74 o 
   5   3   7      204.17      203.53      3.50 o 
   6   3   7      264.03      263.32      4.22 o 
   7   3   7       34.34       35.22      1.94 o 
   8   3   7        2.46        2.87      1.46 o 
   9   3   7        0.01        2.20      4.72 o 
  -9   4   7       13.63       11.93      3.15 o 
  -8   4   7        0.34        0.10      1.52 o 
  -7   4   7       48.59       47.55      3.50 o 
  -6   4   7      414.56      436.44      7.96 o 
  -5   4   7      468.00      461.61      6.45 o 
  -4   4   7       63.61       56.43      1.23 o 
  -3   4   7       53.47       57.15      1.17 o 
  -2   4   7      358.54      362.29      4.33 o 
  -1   4   7      379.51      361.38      4.32 o 
   0   4   7      227.93      212.95      2.78 o 
   1   4   7        9.90       10.79      0.72 o 
   2   4   7      398.19      405.18      5.71 o 
   3   4   7      473.50      466.44     14.47 o 
   4   4   7      215.03      203.33      3.50 o 
   5   4   7       11.40       12.29      1.11 o 
   6   4   7       97.29       99.34      2.71 o 
   7   4   7       50.46       51.63      2.86 o 
   8   4   7       63.68       67.34      3.00 o 
   9   4   7        0.79        0.12      1.96 o 
  -9   5   7       35.86       36.36      4.98 o 
  -8   5   7       99.29      104.41      6.98 o 
  -7   5   7      160.68      164.94      4.71 o 
  -6   5   7      120.45      113.10      7.03 o 
  -5   5   7       89.52       95.14      3.54 o 
  -4   5   7      236.81      238.54      3.98 o 
  -3   5   7       92.92       91.64      2.09 o 
  -2   5   7       28.01       31.16      1.10 o 
  -1   5   7        2.20        1.07      0.75 o 
   0   5   7        9.76        8.75      0.89 o 
   1   5   7      292.21      279.57      4.11 o 
   2   5   7      137.42      123.44      2.32 o 
   3   5   7        1.53        0.48      1.00 o 
   4   5   7        0.09        0.56      1.23 o 
   5   5   7      425.27      440.27      7.92 o 
   6   5   7       16.24       12.44      1.94 o 
   7   5   7       14.58       14.13      1.85 o 
   8   5   7        3.02        4.11      2.04 o 
  -7   6   7        9.74        7.62      4.14 o 
  -6   6   7        1.39        0.55      1.55 o 
  -5   6   7       12.38       10.81      1.99 o 
  -4   6   7        0.43        0.69      1.33 o 
  -3   6   7       40.76       38.94      1.89 o 
  -2   6   7       72.27       71.04      2.45 o 
  -1   6   7      277.57      289.87      7.86 o 
   0   6   7        2.40        1.49      1.18 o 
   1   6   7      283.81      273.76      5.52 o 
   2   6   7       18.37       19.27      1.73 o 
   3   6   7      235.69      245.61      4.83 o 
   4   6   7       56.81       64.19      2.67 o 
   5   6   7      161.91      165.63      4.90 o 
   6   6   7       76.34       70.14      3.15 o 
   7   6   7       95.71       89.20      3.78 o 
  -6   7   7       14.39       18.78      3.16 o 
  -5   7   7       48.23       47.08      3.20 o 
  -4   7   7      151.12      154.91      5.57 o 
  -3   7   7       38.24       41.04      2.40 o 
  -2   7   7        1.82       -0.01      2.40 o 
  -1   7   7       74.85       76.84      3.10 o 
   0   7   7      164.68      172.19      4.84 o 
   1   7   7      202.31      216.23      5.83 o 
   2   7   7      113.55      117.51      3.88 o 
   3   7   7        2.69        3.13      1.56 o 
   4   7   7      117.21      113.81      3.95 o 
   5   7   7       47.79       49.87      2.75 o 
  -3   8   7       77.07       71.67      7.37 o 
  -2   8   7       48.80       49.07      3.08 o 
  -1   8   7        0.28        0.00      4.62 o 
   0   8   7        3.68        3.37      2.20 o 
   1   8   7        0.60        2.33      2.49 o 
   2   8   7        5.82        7.19      2.36 o 
 -10   0   8      168.59      180.59      9.35 o 
  -9   0   8      172.36      155.24      7.06 o 
  -8   0   8      240.39      288.39      9.63 o 
  -7   0   8        0.02        0.98      0.81 o 
  -6   0   8     1376.34     1427.19     26.28 o 
  -5   0   8     2929.52     3042.61     45.49 o 
  -4   0   8      193.40      206.39      4.07 o 
  -3   0   8       37.75       43.70      1.20 o 
  -2   0   8       42.41       34.37      0.76 o 
  -1   0   8      446.72      465.78      5.56 o 
   0   0   8      219.27      197.61      5.06 o 
   1   0   8       59.52       82.05      1.39 o 
   2   0   8      339.23      333.35      5.18 o 
   3   0   8      212.99      211.99      3.37 o 
   4   0   8      819.32      773.15     10.03 o 
   5   0   8      717.72      772.42     12.17 o 
   6   0   8       35.46       23.59      1.49 o 
   7   0   8      123.06      119.67      3.95 o 
   8   0   8      113.27      127.40      4.65 o 
   9   0   8      282.76      301.67     10.74 o 
  10   0   8        9.35        3.98      3.14 o 
 -10   1   8        0.04        0.25      2.07 o 
  -9   1   8       14.53       12.50      1.88 o 
  -8   1   8       66.78       66.48      2.74 o 
  -7   1   8       56.67       67.59      1.93 o 
  -6   1   8      498.75      485.24      6.38 o 
  -5   1   8       75.33       68.55      1.81 o 
  -4   1   8      127.73      138.59      1.81 o 
  -3   1   8       34.97       28.60      0.59 o 
  -2   1   8      109.92      102.30      1.10 o 
  -1   1   8       97.16      100.56      2.98 o 
   0   1   8       78.05       85.83      1.35 o 
   1   1   8       57.38       56.65      2.13 o 
   2   1   8      145.66      146.39      1.64 o 
   3   1   8      158.03      163.78      1.97 o 
   4   1   8        4.53        2.19      0.46 o 
   5   1   8      418.58      389.14      5.21 o 
   6   1   8       73.62       69.45      1.74 o 
   7   1   8       32.87       35.93      1.63 o 
   8   1   8        7.38        6.32      1.52 o 
   9   1   8       99.77      105.47      3.94 o 
  10   1   8        0.17        1.53      2.81 o 
 -10   2   8        3.37        2.65      3.98 o 
  -9   2   8       16.99       16.13      1.87 o 
  -8   2   8        2.19        0.81      1.48 o 
  -7   2   8       67.57       60.15      2.19 o 
  -6   2   8      584.01      574.02      7.19 o 
  -5   2   8      788.01      783.72      9.04 o 
  -4   2   8      144.38      138.93      1.82 o 
  -3   2   8        6.59        7.38      0.39 o 
  -2   2   8      101.97      100.85      1.17 o 
  -1   2   8       48.35       44.10      1.20 o 
   0   2   8        0.04        0.84      0.48 o 
   1   2   8       47.46       49.12      0.70 o 
   2   2   8      161.63      163.25      1.97 o 
   3   2   8      330.11      329.25      3.79 o 
   4   2   8      508.96      517.42      6.00 o 
   5   2   8      354.93      365.87      5.20 o 
   6   2   8      157.52      162.14      3.13 o 
   7   2   8       20.93       19.14      1.47 o 
   8   2   8       62.95       69.54      2.65 o 
   9   2   8       88.33       83.48      3.41 o 
 -10   3   8        1.47        0.72      2.09 o 
  -9   3   8        0.17        3.43      2.79 o 
  -8   3   8      137.72      146.49      5.47 o 
  -7   3   8      131.55      143.84      4.65 o 
  -6   3   8      373.75      365.01      5.54 o 
  -5   3   8      303.51      306.78      3.90 o 
  -4   3   8      623.83      660.52      6.98 o 
  -3   3   8      116.26      125.24      2.46 o 
  -2   3   8      352.87      346.40      4.07 o 
  -1   3   8      220.93      213.46      2.79 o 
   0   3   8        0.95        0.91      0.35 o 
   1   3   8      909.16      911.37      9.07 o 
   2   3   8     1289.60     1305.77     13.17 o 
   3   3   8      555.20      553.07      6.63 o 
   4   3   8       17.20       16.03      0.83 o 
   5   3   8      995.53     1005.50     13.87 o 
   6   3   8       47.29       46.09      1.72 o 
   7   3   8      208.20      221.63      5.44 o 
   8   3   8       78.77       74.60      3.00 o 
   9   3   8       71.56       75.80      3.41 o 
  -9   4   8        5.17        4.36      2.06 o 
  -8   4   8       33.01       33.22      4.64 o 
  -7   4   8       28.37       24.93      3.34 o 
  -6   4   8       20.80       23.87      1.44 o 
  -5   4   8       55.72       61.97      1.76 o 
  -4   4   8      138.22      122.00      3.41 o 
  -3   4   8      114.76      121.54      1.97 o 
  -2   4   8       69.73       76.43      1.43 o 
  -1   4   8       30.04       31.15      0.86 o 
   0   4   8      626.92      648.50      7.18 o 
   1   4   8      492.13      499.07      5.89 o 
   2   4   8        1.64        1.49      0.82 o 
   3   4   8        0.93       -0.33      0.75 o 
   4   4   8       74.80       65.14      1.74 o 
   5   4   8       26.83       25.53      2.53 o 
   6   4   8      304.20      296.82      6.48 o 
   7   4   8        9.18        9.21      1.61 o 
   8   4   8       26.53       21.32      2.06 o 
  -8   5   8       12.35       11.27      3.19 o 
  -7   5   8       64.91       61.92      2.92 o 
  -6   5   8       17.90       16.75      2.64 o 
  -5   5   8       21.15       20.01      1.72 o 
  -4   5   8       13.26       14.32      1.23 o 
  -3   5   8      329.09      335.44      6.84 o 
  -2   5   8      105.30       94.78      2.89 o 
  -1   5   8      144.38      140.05      2.35 o 
   0   5   8       14.35       15.94      0.70 o 
   1   5   8      257.86      275.74      4.08 o 
   2   5   8      367.47      387.60      9.65 o 
   3   5   8       39.11       38.42      2.88 o 
   4   5   8       18.47       14.24      1.44 o 
   5   5   8       15.68       16.29      1.61 o 
   6   5   8      379.50      396.83      9.37 o 
   7   5   8        1.49        3.81      2.75 o 
  -7   6   8        0.20       -1.82      2.21 o 
  -6   6   8      151.73      153.39      5.19 o 
  -5   6   8      177.95      189.54      6.24 o 
  -4   6   8        1.10        0.46      1.75 o 
  -3   6   8       27.52       28.32      2.17 o 
  -2   6   8      106.79      118.53      4.40 o 
  -1   6   8      205.68      220.93      5.14 o 
   0   6   8      329.95      339.91      7.13 o 
   1   6   8      208.23      203.05      8.18 o 
   2   6   8        2.09        0.07      1.38 o 
   3   6   8      121.49      127.19      3.60 o 
   4   6   8      247.21      265.65      9.60 o 
   5   6   8       31.34       30.65      2.50 o 
   6   6   8        3.45        2.69      1.96 o 
  -5   7   8       76.56       67.24      3.72 o 
  -4   7   8       78.26       71.89      3.97 o 
  -3   7   8        3.78        1.22      1.82 o 
  -2   7   8       12.63        9.42      1.82 o 
  -1   7   8        9.66        9.85      2.90 o 
   0   7   8        4.20        4.31      3.31 o 
   1   7   8       13.17       12.73      2.05 o 
   2   7   8        7.07        4.51      1.79 o 
   3   7   8       10.63        8.35      1.81 o 
   4   7   8        5.93        5.33      2.02 o 
 -10   1   9       46.88       38.17      4.84 o 
  -9   1   9      120.98      133.58      5.72 o 
  -8   1   9       32.18       22.84      3.64 o 
  -7   1   9      250.52      274.93      6.49 o 
  -6   1   9     1344.45     1300.37     30.20 o 
  -5   1   9        3.95        2.07      0.43 o 
  -4   1   9      127.07      134.78      1.90 o 
  -3   1   9        1.17        2.71      0.90 o 
  -2   1   9     1192.35     1164.65     12.11 o 
  -1   1   9      111.94      114.30      1.65 o 
   0   1   9       55.64       58.38      1.12 o 
   1   1   9      332.19      347.47      4.57 o 
   2   1   9      933.89      931.19      8.84 o 
   3   1   9      720.08      720.48      7.29 o 
   4   1   9       33.41       36.32      0.71 o 
   5   1   9        0.23        1.82      0.58 o 
   6   1   9      112.85      107.35      2.36 o 
   7   1   9       92.84       96.79      4.19 o 
   8   1   9      375.88      394.42      9.90 o 
   9   1   9        1.90        0.33      1.77 o 
 -10   2   9      131.53      142.11      8.34 o 
  -9   2   9       25.18       18.66      8.37 o 
  -8   2   9      232.32      273.00      8.77 o 
  -7   2   9       35.27       34.29      1.98 o 
  -6   2   9      322.42      326.42      5.03 o 
  -5   2   9      494.19      504.98      7.54 o 
  -4   2   9        0.70        0.91      0.35 o 
  -3   2   9      323.78      323.97      3.43 o 
  -2   2   9        2.25        2.01      0.25 o 
  -1   2   9      367.65      384.59      4.64 o 
   0   2   9     1239.14     1304.30     14.04 o 
   1   2   9     1297.17     1309.94     13.81 o 
   2   2   9      120.77      125.52      1.43 o 
   3   2   9       63.92       64.21      1.14 o 
   4   2   9      862.74      842.94     10.22 o 
   5   2   9      143.37      148.76      2.54 o 
   6   2   9       58.30       69.74      3.00 o 
   7   2   9      132.39      126.78      3.75 o 
   8   2   9       14.47       15.48      2.13 o 
   9   2   9      131.29      129.12      4.96 o 
  -9   3   9        0.82       -0.01      2.43 o 
  -8   3   9       32.59       27.14      2.34 o 
  -7   3   9       21.84       11.15      1.45 o 
  -6   3   9       24.12       24.65      1.90 o 
  -5   3   9      307.69      289.63      4.00 o 
  -4   3   9       55.29       52.00      1.02 o 
  -3   3   9      309.82      306.40      3.84 o 
  -2   3   9       75.26       79.38      1.30 o 
  -1   3   9        8.79        8.04      0.36 o 
   0   3   9      169.96      182.58      2.33 o 
   1   3   9       63.21       64.95      1.03 o 
   2   3   9        5.74        4.80      0.48 o 
   3   3   9       46.44       42.90      1.01 o 
   4   3   9       18.77       19.58      0.93 o 
   5   3   9       67.82       62.14      1.93 o 
   6   3   9       16.37       15.02      1.62 o 
   7   3   9       12.01       11.09      1.69 o 
   8   3   9       32.71       30.98      2.45 o 
  -8   4   9      132.19      129.47      5.16 o 
  -7   4   9       46.15       37.50      2.35 o 
  -6   4   9       33.56       32.98      1.95 o 
  -5   4   9      129.17      134.48      3.15 o 
  -4   4   9       37.37       36.77      1.33 o 
  -3   4   9      195.91      188.30      2.86 o 
  -2   4   9      171.25      162.39      2.43 o 
  -1   4   9        3.71        2.14      0.68 o 
   0   4   9      162.38      166.10      2.55 o 
   1   4   9      495.10      494.81      6.19 o 
   2   4   9      120.80      116.67      2.51 o 
   3   4   9       81.97       78.65      2.06 o 
   4   4   9      335.59      342.03      6.61 o 
   5   4   9      184.93      189.61      4.40 o 
   6   4   9       38.31       38.44      2.68 o 
   7   4   9        2.76        2.87      1.71 o 
   8   4   9       85.78       80.55      5.05 o 
  -7   5   9       62.91       66.03      3.42 o 
  -6   5   9      338.65      353.79      9.11 o 
  -5   5   9       43.02       35.84      1.98 o 
  -4   5   9       13.20       13.18      4.99 o 
  -3   5   9       80.42       71.56      2.30 o 
  -2   5   9      120.98      126.02      3.10 o 
  -1   5   9       53.41       46.59      2.02 o 
   0   5   9      296.40      279.84      4.97 o 
   1   5   9        0.10        0.06      0.98 o 
   2   5   9      116.57      116.68      4.35 o 
   3   5   9      129.83      128.01      3.18 o 
   4   5   9       11.73       13.33      1.62 o 
   5   5   9       91.09       87.81      3.12 o 
   6   5   9        0.08        0.61      1.43 o 
   7   5   9       73.43       70.29      3.19 o 
  -6   6   9        0.15        3.31      2.97 o 
  -5   6   9        0.30        0.94      2.03 o 
  -4   6   9      138.15      126.62      5.29 o 
  -3   6   9        0.13        0.95      1.60 o 
  -2   6   9       84.78       89.04      9.67 o 
  -1   6   9      196.52      193.68      5.10 o 
   0   6   9        0.96        1.52      1.91 o 
   1   6   9       18.26       18.52      3.94 o 
   2   6   9       88.08       92.27      5.00 o 
   3   6   9        8.80        7.60      1.71 o 
   4   6   9        7.86        4.87      1.65 o 
   5   6   9      167.81      177.06      7.82 o 
  -4   7   9        5.67        4.94      2.13 o 
  -3   7   9      305.47      334.61     10.94 o 
  -2   7   9       29.23       30.35      2.21 o 
  -1   7   9      257.56      261.29      7.53 o 
   0   7   9       16.57       15.07      2.11 o 
   1   7   9       26.96       24.44      2.29 o 
   2   7   9      101.14       96.71      3.61 o 
   3   7   9       88.60       76.68      3.88 o 
  -9   0  10       39.07       39.21      5.16 o 
  -8   0  10      260.18      274.99     14.53 o 
  -7   0  10      221.91      230.38     10.56 o 
  -6   0  10        0.85        0.66      0.83 o 
  -5   0  10       22.74       21.75      1.33 o 
  -4   0  10       37.61       43.86      1.36 o 
  -3   0  10     1853.52     1952.04     26.18 o 
  -2   0  10      154.83      154.28      2.24 o 
  -1   0  10     1042.00     1087.17     19.54 o 
   0   0  10      678.66      723.11     20.09 o 
   1   0  10      979.71      923.87     24.29 o 
   2   0  10        0.73        1.49      0.35 o 
   3   0  10       79.68       89.20      1.94 o 
   4   0  10      388.20      337.12      5.68 o 
   5   0  10       42.89       39.38      1.94 o 
   6   0  10      290.75      307.96      8.13 o 
   7   0  10      244.01      244.68      9.26 o 
   8   0  10       69.48       63.82      4.32 o 
   9   0  10       34.12       33.02      4.30 o 
  -9   1  10       87.83       95.30      5.68 o 
  -8   1  10        9.37       12.87      3.02 o 
  -7   1  10        0.09       -0.38      1.48 o 
  -6   1  10      162.36      140.98      4.27 o 
  -5   1  10       67.59       49.28      1.36 o 
  -4   1  10        4.94        4.16      0.40 o 
  -3   1  10      444.14      447.58      4.42 o 
  -2   1  10      256.36      253.94      3.49 o 
  -1   1  10       25.66       24.74      1.15 o 
   0   1  10      316.15      332.18      3.99 o 
   1   1  10       12.09       11.07      1.15 o 
   2   1  10      159.24      147.89      2.98 o 
   3   1  10       99.58       90.35      1.29 o 
   4   1  10       13.07       12.00      1.25 o 
   5   1  10       12.64       11.85      0.87 o 
   6   1  10        9.14        7.88      1.76 o 
   7   1  10       23.25       20.64      2.31 o 
   8   1  10      175.53      176.88      8.92 o 
   9   1  10        2.01       -1.62      1.97 o 
  -9   2  10        0.13        0.96      2.38 o 
  -8   2  10       24.63       19.36      2.63 o 
  -7   2  10       45.44       41.54      3.38 o 
  -6   2  10        0.42        0.82      1.74 o 
  -5   2  10       79.19       77.11      1.60 o 
  -4   2  10      298.11      305.42      4.27 o 
  -3   2  10      756.45      784.74      7.60 o 
  -2   2  10      463.01      467.53      5.48 o 
  -1   2  10       20.61       19.91      0.77 o 
   0   2  10      103.29      107.85      1.71 o 
   1   2  10      286.77      282.36      4.13 o 
   2   2  10       63.84       60.94      2.22 o 
   3   2  10        4.99        4.44      1.00 o 
   4   2  10       10.78        9.84      0.62 o 
   5   2  10       15.55       14.73      1.24 o 
   6   2  10       63.80       67.15      2.54 o 
   7   2  10      149.63      153.81      4.91 o 
   8   2  10       58.98       54.98      2.96 o 
  -9   3  10      139.67      153.29      6.90 o 
  -8   3  10        0.12        1.42      2.71 o 
  -7   3  10      103.85      121.78      4.21 o 
  -6   3  10      509.07      510.58      9.94 o 
  -5   3  10        0.22        1.33      0.90 o 
  -4   3  10       50.48       49.96      2.38 o 
  -3   3  10      273.82      265.26      3.40 o 
  -2   3  10      434.50      461.25      5.27 o 
  -1   3  10      163.15      166.80      3.41 o 
   0   3  10     1317.92     1380.15     18.38 o 
   1   3  10      119.97      110.83      2.39 o 
   2   3  10      223.12      223.59      2.99 o 
   3   3  10      491.76      495.98      6.45 o 
   4   3  10      141.73      139.35      5.31 o 
   5   3  10      262.12      282.34      6.03 o 
   6   3  10       92.97       86.04      3.09 o 
   7   3  10       39.14       39.44      2.39 o 
   8   3  10      340.79      360.58     11.76 o 
  -8   4  10      175.86      173.75      7.60 o 
  -7   4  10       48.40       49.62      2.94 o 
  -6   4  10       21.05       21.09      2.21 o 
  -5   4  10        0.53        2.88      3.90 o 
  -4   4  10      107.25       99.95      2.42 o 
  -3   4  10       73.18       77.34      2.03 o 
  -2   4  10      114.53      117.59      3.21 o 
  -1   4  10      350.65      357.78      4.82 o 
   0   4  10      161.44      175.60      2.95 o 
   1   4  10      310.27      304.88     14.87 o 
   2   4  10       16.61       13.05      1.03 o 
   3   4  10       57.36       53.33      1.91 o 
   4   4  10       21.28       17.42      1.35 o 
   5   4  10      104.36      105.02      7.73 o 
   6   4  10       56.77       62.38      3.03 o 
   7   4  10       30.47       23.24      2.25 o 
  -7   5  10       60.04       51.31      3.30 o 
  -6   5  10        0.62       -0.82      1.71 o 
  -5   5  10      146.66      141.03      4.45 o 
  -4   5  10       32.36       27.66      2.00 o 
  -3   5  10       97.14       97.76      2.76 o 
  -2   5  10       74.16       69.91      5.16 o 
  -1   5  10      285.60      296.87      6.27 o 
   0   5  10       64.61       65.37      3.39 o 
   1   5  10       35.21       33.42      3.43 o 
   2   5  10        0.78        1.12      1.16 o 
   3   5  10      102.76      104.07      2.91 o 
   4   5  10      341.90      362.96      8.62 o 
   5   5  10       74.97       69.15      3.45 o 
   6   5  10        2.54        3.46      1.86 o 
  -5   6  10       15.46       13.79      2.33 o 
  -4   6  10        8.17        7.16      2.84 o 
  -3   6  10      144.75      161.66     10.68 o 
  -2   6  10       95.46       94.20      4.57 o 
  -1   6  10        1.42       -2.03      2.99 o 
   0   6  10       57.56       58.82      2.49 o 
   1   6  10      354.87      377.49      8.42 o 
   2   6  10      201.24      200.04      5.87 o 
   3   6  10       17.56       17.27      1.74 o 
   4   6  10        0.90       -0.06      1.69 o 
  -2   7  10       86.48       82.74      4.02 o 
  -1   7  10        1.06       -1.88      2.37 o 
   0   7  10      135.35      134.72      5.43 o 
   1   7  10        7.39        5.31      2.02 o 
  -9   1  11       54.51       55.36      4.06 o 
  -8   1  11       74.01       85.12      5.03 o 
  -7   1  11        5.99        3.88      2.17 o 
  -6   1  11       93.14       72.69      2.62 o 
  -5   1  11       83.51       87.20      1.90 o 
  -4   1  11      820.34      858.49      9.43 o 
  -3   1  11     1276.41     1306.14     14.80 o 
  -2   1  11       26.22       25.76      1.82 o 
  -1   1  11       10.50        9.80      0.46 o 
   0   1  11     1165.12     1190.03     14.42 o 
   1   1  11       73.52       70.90      1.38 o 
   2   1  11      207.05      196.71      4.52 o 
   3   1  11      132.52      124.23      1.92 o 
   4   1  11       44.51       41.55      1.59 o 
   5   1  11      445.58      470.81      8.70 o 
   6   1  11      239.32      237.52      5.33 o 
   7   1  11      118.06      118.52      5.04 o 
   8   1  11       26.88       26.58      2.44 o 
  -8   2  11      169.93      162.20      7.88 o 
  -7   2  11      118.43      124.26      5.57 o 
  -6   2  11       25.96       26.90      1.82 o 
  -5   2  11       65.75       63.80      2.17 o 
  -4   2  11        3.24        1.64      0.52 o 
  -3   2  11      489.00      531.71     12.78 o 
  -2   2  11       16.77       15.70      0.72 o 
  -1   2  11     1417.66     1470.85     16.77 o 
   0   2  11        0.48        1.29      0.63 o 
   1   2  11      400.38      376.97      5.12 o 
   2   2  11        0.26        3.62      0.82 o 
   3   2  11      314.59      290.66      9.22 o 
   4   2  11       62.98       76.44      2.48 o 
   5   2  11      308.20      326.08      7.22 o 
   6   2  11      258.77      276.08      6.69 o 
   7   2  11      153.82      146.87      5.41 o 
   8   2  11      200.11      197.20      6.34 o 
  -8   3  11        2.20        3.56      2.23 o 
  -7   3  11        1.06        1.41      2.06 o 
  -6   3  11       30.83       22.25      1.65 o 
  -5   3  11       77.84       65.60      2.38 o 
  -4   3  11       39.38       30.81      1.19 o 
  -3   3  11        7.04        8.16      1.51 o 
  -2   3  11      264.85      261.94      4.50 o 
  -1   3  11       77.71       80.65      2.20 o 
   0   3  11       62.89       60.24      1.90 o 
   1   3  11       29.29       26.53      1.55 o 
   2   3  11       12.82       12.63      1.14 o 
   3   3  11      132.39      136.24      2.89 o 
   4   3  11      171.68      175.86      5.13 o 
   5   3  11        2.10       -0.15      1.58 o 
   6   3  11        0.35       -0.65      1.39 o 
   7   3  11        3.73        4.46      4.00 o 
  -7   4  11       85.81       79.98      4.39 o 
  -6   4  11       37.17       33.52      2.55 o 
  -5   4  11        6.02        7.41      1.56 o 
  -4   4  11        0.04        1.50      1.06 o 
  -3   4  11       81.44       83.85      2.32 o 
  -2   4  11      141.43      147.50      3.38 o 
  -1   4  11      106.26      112.77      3.00 o 
   0   4  11       27.46       21.95      1.82 o 
   1   4  11       54.69       57.79      2.40 o 
   2   4  11       98.61       99.13      2.65 o 
   3   4  11       89.23       96.11      2.84 o 
   4   4  11       90.00       88.79      3.04 o 
   5   4  11        0.19        2.36      1.79 o 
   6   4  11      136.86      136.49      4.91 o 
  -6   5  11        5.85        2.86      2.15 o 
  -5   5  11       12.68        8.82      1.89 o 
  -4   5  11       28.98       31.07      2.24 o 
  -3   5  11       81.67       77.98      4.75 o 
  -2   5  11       95.46      105.25      3.28 o 
  -1   5  11        0.48        0.77      1.20 o 
   0   5  11      423.87      456.92      9.13 o 
   1   5  11       16.85       16.45      1.46 o 
   2   5  11        7.29       10.46      2.18 o 
   3   5  11        3.82        3.33      1.51 o 
   4   5  11       12.67       11.83      1.74 o 
   5   5  11       78.51       76.01      3.28 o 
  -4   6  11       64.96       62.22      7.47 o 
  -3   6  11        1.49        1.94      3.90 o 
  -2   6  11      167.28      152.39      5.59 o 
  -1   6  11       52.95       46.78      3.27 o 
   0   6  11       85.52       82.52      3.33 o 
   1   6  11       94.38       88.26      3.66 o 
   2   6  11      127.23      124.93      4.36 o 
   3   6  11       25.88       26.85     10.70 o 
  -8   0  12       42.91       49.31      5.06 o 
  -7   0  12        7.37        9.33      3.47 o 
  -6   0  12       44.08       53.56      4.33 o 
  -5   0  12      313.15      323.07      8.80 o 
  -4   0  12      106.95      102.05      2.86 o 
  -3   0  12       14.33       17.75      1.53 o 
  -2   0  12       39.83       40.03      1.96 o 
  -1   0  12     1593.51     1631.66     30.18 o 
   0   0  12       81.51       91.41      3.45 o 
   1   0  12      339.38      320.30     10.14 o 
   2   0  12        5.09        4.15      1.99 o 
   3   0  12      527.52      502.64     12.14 o 
   4   0  12      198.73      229.60      6.64 o 
   5   0  12      202.28      205.28      7.02 o 
   6   0  12       83.61       87.51      6.28 o 
   7   0  12       55.86       41.67      3.32 o 
  -8   1  12       43.86       44.85      3.46 o 
  -7   1  12       13.75       10.31      2.45 o 
  -6   1  12        0.01       -0.17      1.72 o 
  -5   1  12        6.78        4.63      0.92 o 
  -4   1  12       38.60       45.67      2.59 o 
  -3   1  12       74.94       62.80      3.76 o 
  -2   1  12       15.86       14.83      1.17 o 
  -1   1  12       18.68       19.48      1.46 o 
   0   1  12      141.33      140.68      2.26 o 
   1   1  12        3.20        2.64      0.66 o 
   2   1  12        5.33        4.19      0.75 o 
   3   1  12       33.03       31.12      1.47 o 
   4   1  12        1.27        2.18      0.90 o 
   5   1  12      161.25      165.71     11.44 o 
   6   1  12       66.61       62.34      2.58 o 
   7   1  12       83.42       86.80      3.48 o 
  -8   2  12        4.32        0.94      2.66 o 
  -7   2  12        5.25        5.44      1.90 o 
  -6   2  12       43.95       41.40      2.69 o 
  -5   2  12      118.85      113.04      9.31 o 
  -4   2  12      103.78       97.59      3.69 o 
  -3   2  12        0.19       -0.30      0.84 o 
  -2   2  12      150.46      148.88      2.44 o 
  -1   2  12      363.93      366.93     12.09 o 
   0   2  12      221.91      214.65      3.98 o 
   1   2  12        3.04        3.81      0.86 o 
   2   2  12       42.92       43.65      1.84 o 
   3   2  12      109.14      112.50      2.99 o 
   4   2  12      122.57      126.54      3.75 o 
   5   2  12       41.29       41.11      2.10 o 
   6   2  12        3.05        2.45      1.47 o 
   7   2  12        2.63        2.10      1.59 o 
  -7   3  12      121.58      109.41      8.46 o 
  -6   3  12        2.41        3.63      1.75 o 
  -5   3  12       16.47       16.53      3.56 o 
  -4   3  12      310.18      348.37      7.64 o 
  -3   3  12      396.83      395.38      8.00 o 
  -2   3  12       52.65       55.19      2.02 o 
  -1   3  12       58.97       59.39      2.06 o 
   0   3  12      262.40      272.77      5.93 o 
   1   3  12       65.13       64.91      3.70 o 
   2   3  12       84.10       83.38      2.91 o 
   3   3  12      300.42      314.54      7.14 o 
   4   3  12       36.19       29.32      2.37 o 
   5   3  12      225.61      238.31      6.88 o 
   6   3  12      274.37      271.88      6.89 o 
  -6   4  12       33.51       32.04      2.72 o 
  -5   4  12       74.20       74.24      3.53 o 
  -4   4  12        1.66        2.99      1.79 o 
  -3   4  12       23.47       19.65      1.70 o 
  -2   4  12       14.63       11.81      1.65 o 
  -1   4  12      239.28      247.01      5.74 o 
   0   4  12        2.00        2.81      1.52 o 
   1   4  12       75.94       78.66      7.52 o 
   2   4  12      233.76      226.10      6.58 o 
   3   4  12       14.16        7.71      2.58 o 
   4   4  12        8.73       10.15      2.02 o 
   5   4  12      122.12      111.82      4.77 o 
  -5   5  12       80.13       70.23      4.40 o 
  -4   5  12       56.66       53.27      3.61 o 
  -3   5  12       19.21       18.08      2.57 o 
  -2   5  12       91.22       86.86      4.48 o 
  -1   5  12        9.13        8.90      2.35 o 
   0   5  12        0.44        0.47      2.00 o 
   1   5  12       27.52       26.36      2.86 o 
   2   5  12      106.44      102.91      4.61 o 
   3   5  12       24.92       20.58      4.39 o 
   4   5  12        5.67        6.23      2.56 o 
  -2   6  12      103.21       99.04      5.11 o 
  -1   6  12      146.12      144.54      9.06 o 
   0   6  12       80.97       79.46      4.94 o 
   1   6  12        0.23       -0.66      2.21 o 
  -7   1  13       65.26       59.94      3.16 o 
  -6   1  13       23.78       23.26      1.98 o 
  -5   1  13       32.33       29.92      2.28 o 
  -4   1  13       39.40       47.55      1.56 o 
  -3   1  13      189.87      173.10      4.07 o 
  -2   1  13      613.57      667.09      9.41 o 
  -1   1  13      445.25      479.79      7.71 o 
   0   1  13       27.72       26.28      1.59 o 
   1   1  13        6.26        5.85      1.41 o 
   2   1  13      150.07      149.76      3.79 o 
   3   1  13      305.85      331.79      6.86 o 
   4   1  13        9.18        8.15      1.36 o 
   5   1  13       84.40       77.32      3.26 o 
   6   1  13      135.04      127.40      4.67 o 
  -7   2  13        2.09        1.25      3.23 o 
  -6   2  13      110.78      125.53      7.29 o 
  -5   2  13      188.68      197.48     12.87 o 
  -4   2  13       62.90       68.62      2.55 o 
  -3   2  13       91.79       93.15      4.60 o 
  -2   2  13        1.28        0.72      0.87 o 
  -1   2  13      228.10      224.18      3.90 o 
   0   2  13       84.64       95.27      2.67 o 
   1   2  13        5.41        6.63      2.59 o 
   2   2  13      470.52      480.68      8.98 o 
   3   2  13        9.42        2.31      1.31 o 
   4   2  13      132.21      151.51      4.47 o 
   5   2  13      168.76      169.04      6.16 o 
   6   2  13       90.64       82.04      4.16 o 
  -6   3  13        4.48        1.76      3.14 o 
  -5   3  13       25.25       25.52      2.07 o 
  -4   3  13        1.09        3.26      1.75 o 
  -3   3  13       15.22       16.34      2.00 o 
  -2   3  13       23.41       19.16      1.50 o 
  -1   3  13       31.52       28.01      1.83 o 
   0   3  13       11.59       12.35      2.49 o 
   1   3  13       13.02       12.74      1.65 o 
   2   3  13       19.76       21.91      1.82 o 
   3   3  13        8.32        8.11      2.43 o 
   4   3  13       37.15       28.88      2.28 o 
   5   3  13       36.45       34.39      5.45 o 
  -5   4  13       87.04       85.68      4.11 o 
  -4   4  13       57.21       55.07      3.27 o 
  -3   4  13        3.72        2.45      2.90 o 
  -2   4  13       30.83       29.44      2.12 o 
  -1   4  13       75.33       80.46      3.06 o 
   0   4  13       68.64       73.66      3.29 o 
   1   4  13       35.90       31.44      2.36 o 
   2   4  13       15.55       12.29      2.00 o 
   3   4  13       11.22        9.53      3.17 o 
   4   4  13      142.44      141.51      5.08 o 
  -3   5  13        7.89        6.02      4.17 o 
  -2   5  13       25.00       23.33      3.05 o 
  -1   5  13        0.40        3.07      2.10 o 
   0   5  13       62.89       59.70      3.06 o 
   1   5  13       14.37       13.47      4.50 o 
   2   5  13       39.24       31.70      2.85 o 
  -6   0  14       26.22       23.34      5.86 o 
  -5   0  14        0.09       -2.99      6.14 o 
  -4   0  14       24.61       22.36      2.44 o 
  -3   0  14      411.52      427.13     11.72 o 
  -2   0  14      110.21      104.39      3.42 o 
  -1   0  14       14.43       13.76      1.81 o 
   0   0  14      121.78      130.91      4.71 o 
   1   0  14      200.22      184.43      6.29 o 
   2   0  14      365.09      373.54     13.45 o 
   3   0  14        0.16       -0.66      3.14 o 
   4   0  14      397.16      449.79     18.58 o 
   5   0  14      203.51      191.85      9.99 o 
  -6   1  14        1.31        4.16      3.35 o 
  -5   1  14       24.52       30.17      5.70 o 
  -4   1  14        7.97        6.88      1.72 o 
  -3   1  14        0.32       -0.50      1.67 o 
  -2   1  14      114.78      127.68      2.98 o 
  -1   1  14        1.72        1.83      1.22 o 
   0   1  14       24.27       26.02      1.90 o 
   1   1  14        1.00       -0.67      1.68 o 
   2   1  14       39.87       38.72      2.51 o 
   3   1  14       71.09       65.90      3.40 o 
   4   1  14       28.95       23.21      3.46 o 
   5   1  14       17.65       16.21      2.86 o 
  -6   2  14        0.65        0.59      2.75 o 
  -5   2  14        4.30        4.00      2.65 o 
  -4   2  14       46.78       47.77      2.69 o 
  -3   2  14      153.16      144.85      3.79 o 
  -2   2  14      162.23      171.83      5.71 o 
  -1   2  14       56.82       53.01      2.92 o 
   0   2  14        3.00        1.89      1.51 o 
   1   2  14       89.51       85.79      3.38 o 
   2   2  14       84.30       80.95      3.61 o 
   3   2  14        3.45        2.54      1.25 o 
   4   2  14       33.64       26.20      2.24 o 
   5   2  14       92.47       91.35      5.37 o 
  -5   3  14      168.44      186.33     11.47 o 
  -4   3  14       12.48       10.89      2.46 o 
  -3   3  14        0.36        0.80      1.41 o 
  -2   3  14      262.84      285.65      7.40 o 
  -1   3  14      116.24      117.39      3.66 o 
   0   3  14      152.67      151.34      4.80 o 
   1   3  14       28.14       22.93      1.79 o 
   2   3  14        8.35        6.23      1.84 o 
   3   3  14      123.18      113.94      4.49 o 
   4   3  14       85.02       78.29      3.72 o 
  -3   4  14       59.02       58.64      6.74 o 
  -2   4  14        0.95       -1.53      1.83 o 
  -1   4  14        3.86        5.20      1.82 o 
   0   4  14       27.56       26.53      2.18 o 
   1   4  14        2.72        0.03      1.83 o 
   2   4  14       67.97       58.11      7.39 o 
  -5   1  15       79.01      101.52      9.86 o 
  -4   1  15       43.71       32.03      3.04 o 
  -3   1  15      138.37      134.83      4.46 o 
  -2   1  15       17.50       14.31      1.78 o 
  -1   1  15       26.57       20.09      2.21 o 
   0   1  15      427.71      442.07     11.32 o 
   1   1  15      135.81      129.34      4.04 o 
   2   1  15       20.54       15.66      2.10 o 
   3   1  15       15.55       16.82      2.40 o 
  -4   2  15        2.47        7.74      4.39 o 
  -3   2  15      228.73      254.56     11.67 o 
  -2   2  15       89.43       83.92      3.84 o 
  -1   2  15      158.48      156.54      5.70 o 
   0   2  15       16.96       17.92      2.35 o 
   1   2  15       27.85       21.14      2.84 o 
   2   2  15       13.26       13.60      2.33 o 
   3   2  15      149.83      160.98      5.50 o 
  -2   3  15        6.11        3.56      2.46 o 
  -1   3  15       39.69       36.49      2.86 o 
   0   3  15        0.45        0.61      2.56 o 
   1   3  15       27.21       23.32      2.87 o 
  -2   0  16      168.39      172.73     13.22 o 
  -1   0  16      402.07      402.46     17.07 o 
   0   0  16       10.51        6.31      3.17 o 
   1   0  16       13.12       14.44      3.34 o 
  -2   1  16        5.52        3.57      2.59 o 
  -1   1  16       12.14       11.23      2.84 o 
   0   1  16      131.81      125.38      5.10 o 
                                                 
